# Supplementary material for: Proanthocyanidins enhance antitumor immunity by promoting ubiquitin-proteasomal PD-L1 degradation via stabilization of LKB1 and SYVN1
Source: J Clin Invest. 2026 Feb 2;136(3):e197592. doi: 10.1172/JCI197592 (PMC12867145; doi:10.1172/JCI197592)
Supplement: Supporting data values [file jci-136-197592-s035.xlsx]

## Sheet: Figure 1
Figure 1A					Figure 1C									Figure 1K
Number	Name	PD-L1/GAPDH			PC	RKO			H1975					PC	RKO				Dunnett’s multiple-comparison test	Mean.Diff.	Summary	Adjusted P value
1	Quinine	1.82259		PD-L1/GAPDH	0 μM	1.0839	1.06052	0.956395	0.95244	1.15692	1.11988		Mean of PD-L1	0 μM	48.643	46.35	45.358		0 vs 10	10.96	****	<0.0001
2	Carbidopa	0.94771			10 μM	0.881986	0.900478	0.874467	0.857644	0.795654	1.14544			10 μM	37.769	36.352	33.345		0 vs 20	25.76	****	<0.0001
3	Quinidine hydrochloride monohydrate	0.685409			20 μM	0.180839	0.186948	0.18833	0.762968	0.61923	0.904352			20 μM	22.121	20.34	20.596		0 vs 40	33.09	****	<0.0001
4	Dacarbazine	1.52423			40 μM	0.152679	0.126642	0.140721	0.386814	0.299329	0.57045			40 μM	15.159	13.46	12.449
5	Flavopiridol (Alvocidib)	0.329981
6	3-Methoxyphenylacetic acid	1.43057
7	Vitamin A	1.65895				Dunnett’s multiple-comparison test	Mean.Diff.	Summary	Adjusted P value					Figure 1M
8	Biotin (Vitamin B7)	1.99799												PC	H1975				Dunnett’s multiple-comparison test	Mean.Diff.	Summary	Adjusted P value
9	Taurochenodeoxycholic acid	1.6188			Figure 1C	RKO							Mean of PD-L1	0 μM	53.234	45.675	49.486		0 vs 10	3.347	ns	0.3772
10	Diethylstilbestrol	0.874615				0 vs 10	0.148	ns	0.2484					10 μM	47.436	42.458	48.4598		0 vs 20	17.39	***	0.0002
11	Rapamycin (Sirolimus)	0.944278				0 vs 20	0.8482	****	<0.0001					20 μM	33.358	31.468	31.394		0 vs 40	24.5	****	<0.0001
12	DMXAA (Vadimezan)	1.14378				0 vs 40	0.8936	****	<0.0001					40 μM	25.45	26.98	22.459
13	Atropine	1.22573
14	Acarbose	1.4379				H1975
15	Dapagliflozin	1.4695				0 vs 10	0.1435	ns	0.2693
16	Purine	1.0257				0 vs 20	0.3142	**	0.0064						Figure 1P
17	Naringin	1.1457				0 vs 40	0.6575	****	<0.0001						PC	RKO			RKO+Jurkat
18	Chalcone	1.08013												Cell viability (%)	0 μM	96.2	99.5318	104.269	76.2293	72.5162	74.1018
19	L-Xylose	1.22211													10 μM	95.0359	92.9284	96.5412	61.9188	69.9873	71.9743
20	Thiamine monochloride	0.965392													20 μM	98.1469	92.5872	96.22	50.4382	45.0793	34.0202
21	Butylscopolamine Bromide	0.792808			Figure 1E										40 μM	94.1327	87.148	94.9154	20.9942	24.9281	17.1807
22	Milnacipran HCl	0.45003			PC	RKO			H1975
23	Arteether	0.573674		PD-L1/GAPDH	0 h	0.985508	1.01882	0.995676	0.92971	0.975205	1.09509
24	Sucralose	0.827044			3 h	0.795618	0.737135	0.69107	0.969631	0.916101	0.998012					Dunnett’s multiple-comparison test	Mean.Diff.	Summary	Adjusted P value
25	Cyclen	0.790304			6 h	0.729221	0.646771	0.605551	0.77919	0.750457	0.750419
26	7-Dehydrocholesterol	0.487609			9 h	0.569794	0.503722	0.575254	0.736604	0.681047	0.676636				Figure 1P	RKO
27	(1S)-(-)-α-Pinene	0.762573			12 h	0.375738	0.349114	0.371687	0.661503	0.611885	0.585348					0 vs 10	5.165	ns	0.5147
28	Vitamin B12	0.503257			24 h	0.209781	0.228855	0.218734	0.437332	0.400865	0.376863					0 vs 20	4.349	ns	0.2814
29	Lappaconite HBr	0.531213														0 vs 40	7.935	ns	0.0582
30	Gliquidone	0.682988				Dunnett’s multiple-comparison test	Mean.Diff.	Summary	Adjusted P value
31	Acetyl Resveratrol	0.728612														RKO+Jurkat
32	Tea polyphenol	0.588625			Figure 1E	RKO										0 vs 10	6.322	*	0.0387
33	Pilocarpine HCl	0.523329				0 vs 3	0.2587	****	<0.0001							0 vs 20	31.1	****	<0.0001
34	Propylparaben	0.99023				0 vs 6	0.3395	****	<0.0001							0 vs 40	53.25	****	<0.0001
35	Menadione	0.781328				0 vs 9	0.4504	****	<0.0001
36	Thymopentin	0.852645				0 vs 12	0.6345	****	<0.0001
37	L(+)-Arabinose	0.533795				0 vs 24	0.7809	****	<0.0001
38	Serotonin HCl	0.605764													Figure 1Q
39	Proanthocyanidins	0.115275				H1975									PC	H1975			H1975+Jurkat
40	4-Chloro-DL-phenylalanine	0.78022				0 vs 3	0.03875	ns	0.6979					Cell viability (%)	0 μM	99.7067	101.703	98.5907	80.5208	82.5381	89.1265
41	Butylparaben	0.81844				0 vs 6	0.24	****	<0.0001						10 μM	93.4831	97.5606	102.904	78.2245	75.8638	84.5339
42	10-Hydroxydecanoic acid	0.91374				0 vs 9	0.3019	****	<0.0001						20 μM	95.157	94.3415	98.5693	57.8582	55.7121	48.8232
43	Nitisinone	1.08216				0 vs 12	0.3804	****	<0.0001						40 μM	94.2771	97.9898	93.247	24.6369	25.8173	18.6065
44	N-Acetyl-DL-phenylalanine	0.915819				0 vs 24	0.595	****	<0.0001
45	alpha-Naphthoflavone	0.702926
46	Benzoic aldehyde	0.980776														Dunnett’s multiple-comparison test	Mean.Diff.	Summary	Adjusted P value
47	(-)-Sparteine Sulfate	0.939205
48	Methyl Oleate	1.11005			Figure 1G										Figure 1Q	H1975
49	Isoeugenol	0.96594			PC	RKO			H1975							0 vs 10	2.017	ns	0.8503
50	Monobenzone	0.869646		PD-L1 level (fold of control)	0 μM	1.06297	0.972841	0.964191	1.015	0.902751	1.08225					0 vs 20	3.977	ns	0.4487
51	Pioglitazone HCl	0.91087			10 μM	0.954516	0.918037	0.948199	0.85488	0.818722	0.815617					0 vs 40	4.829	ns	0.3033
52	Roxithromycin	0.838416			20 μM	0.524029	0.467555	0.569841	0.862822	0.814241	0.681411
53	Testosterone Enanthate	0.707682			40 μM	0.153544	0.156446	0.196625	0.548669	0.529414	0.41961					H1975+Jurkat
54	(+)-α-Lipoic acid	0.862425														0 vs 10	4.521	ns	0.3516
55	Theophylline-7-acetic acid	0.689427														0 vs 20	29.93	****	<0.0001
56	4-Biphenylacetic acid	0.800116				Dunnett’s multiple-comparison test	Mean.Diff.	Summary	Adjusted P value							0 vs 40	61.04	****	<0.0001
57	Milrinone	0.966136
58	Pranoprofen	0.830199			Figure 1G	RKO
59	Bestatin	0.862174				0 vs 10	0.05975	ns	0.4946
60	Glyburide (Glibenclamide)	0.777042				0 vs 20	0.4795	****	<0.0001						Figure 1S
61	Rosiglitazone HCl	0.930931				0 vs 40	0.8311	****	<0.0001						PC	RKO			H1975
62	Gliclazide	0.864439												Edu positive cells (%)	0 μM	100.23	97.7339	102.036	102.698	102.698	94.6038
63	Methylnonylketone	0.771493				H1975									10 μM	101.437	98.7836	101.046	100.167	102.677	101.293
64	Vitamin A Acetate	0.71668				0 vs 10	0.1703	**	0.0085						20 μM	106.484	103.257	97.5668	106.29	104.053	102.685
65	Anethole trithione	0.791186				0 vs 20	0.2138	**	0.0014						40 μM	102.318	88.7553	95.5216	105.121	100.675	94.7331
66	Bemegride	0.9268				0 vs 40	0.5008	****	<0.0001
67	Laurocapram	0.777777
68	Azithromycin	0.914649														Dunnett Multiple Comparisons Test	Mean.Diff.	Summary	Adjusted P value
69	Maltose	0.872158
70	L-(+)-Rhamnose Monohydrate	0.933955			Figure 1I										Figure 1S	RKO
71	Aspirin	0.916456			PC	RKO			H1975							0 vs 10	-0.4222	ns	0.9984
72	Tetrahydropalmatine hydrochloride	0.861593		PD-L1 level (fold of control)	0 h	0.954373	1.0065	1.03912	0.913456	1.05237	1.03418					0 vs 20	-2.436	ns	0.7968
73	Voglibose	0.91045			3 h	0.902057	0.877241	0.863585	0.528878	0.636046	0.65656					0 vs 40	4.468	ns	0.4023
74	Ginsenoside Ro	1.47988			6 h	0.779479	0.75535	0.691022	0.523491	0.49875	0.474755
75	Decursin	1.7937			9 h	0.635166	0.590074	0.56072	0.52059	0.492865	0.467544					H1975
76	Estrone	1.17776			12 h	0.584432	0.546397	0.484941	0.5232	0.43033	0.44873					0 vs 10	-1.379	ns	0.9509
77	Tryptamine	1.15532			24 h	0.32616	0.258022	0.329429	0.421461	0.396721	0.370364					0 vs 20	-4.343	ns	0.424
78	Methyl Cholate	1.02233														0 vs 40	-0.1763	ns	0.9999
79	Benzyl benzoate	0.543121				Dunnett’s multiple-comparison test	Mean.Diff.	Summary	Adjusted P value
80	Skatole	0.704243
81	Behenic Acid	1.13352			Figure 1I	RKO
82	γ-Linolenic acid	0.634692				0 vs 3	0.119	*	0.0154						Figure 1T
83	cis-3-Hexen-1-ol	0.642853				0 vs 6	0.258	****	<0.0001						PC	RKO			H1975
84	Neoandrographolide	0.986417				0 vs 9	0.4047	****	<0.0001						160 μM	33.1311	34.9511	33.7102	59.3299	70.4979	72.5919
85	Ginsenoside Rc	1.08054				0 vs 12	0.4614	****	<0.0001						80 μM	62.4569	64.1114	63.4082	93.2527	90.7399	91.4379
86	Guaifenesin	0.623448				0 vs 24	0.6955	****	<0.0001						40 μM	92.8995	90.6659	89.6319	90.4607	99.2555	99.1159
87	Urea	0.900115													20 μM	101.007	105.763	104.729	99.8139	101.07	94.2299
88	Mequinol	0.791424				H1975									1 μM	104.646	90.5832	104.77	101.35	96.8823	101.768
89	Benzyl alcohol	1.00683				0 vs 3	0.3928	****	<0.0001
90	2,2':5',2''-Terthiophene	0.998377				0 vs 6	0.501	****	<0.0001
91	1,4-Cineole	1.35256				0 vs 9	0.5063	****	<0.0001							Best Fit Value	RKO	H1975
92	Methyl Stearate	1.09893				0 vs 12	0.5326	****	<0.0001							IC50	111.4	222.5
93	trans-4-Hydroxycyclohexanecarboxylic Acid	1.16983				0 vs 24	0.6038	****	<0.0001							HillSlope	-2.106	-2.24
94	Phillygenin	0.881001														logIC50	2.047	2.347
95	Epmedin B	0.863807
96	Nicotinic Acid	0.749615
97	2,6-Dihydroxypurine	0.896544
98	Choline Chloride	0.787119
99	Benzamide	1.20445
100	D(-)-Arabinose	1.14215
101	Acetophenone	0.81491
102	Monobutyl phthalate	0.890241
103	3-(3-Hydroxyphenyl)propionic Acid	1.23765
104	Ginsenoside Rb3	0.335926
105	Timosaponin BII	0.345098
106	Polydatin	0.495468
107	Camphor	0.611016
108	1-Hexadecanol	0.823335
109	Benzyl isothiocyanate	0.298911
110	Hydroferulic acid	0.594522
111	D-Ribose	0.741897
112	Pyrrole-2-carboxylic acid	1.25802
113	5-Hydroxymethyl-2-furancarboxylic acid	1.12233
114	Ginsenoside Rk1	0.712598
115	Fraxin	0.579783
116	Novobiocin Sodium	0.718228
117	Flavone	0.769326
118	9-Aminoacridine	0.775707
119	3-Hydroxyflavone	0.476625
120	Solvent Red 23	0.530181
121	6-Paradol	0.750834
122	1-Phenyl-1,2-propanedione	0.872466
123	(±)-α-Tocopherol	0.510218
124	Crocin II	1.06296
125	Methylprotodioscin	1.1307
126	Asaraldehyde	0.907725
127	Acetylvanillin	1.24048
128	Calcium D-Panthotenate	1.44647
129	Cedryl acetate	0.80847
130	Benzoyleneurea	1.06757
131	Benzyl acetate	0.423442
132	2,3,4-Trihydroxybenzoic acid	0.49684
133	Hexadecanedioic acid	0.817007
134	8-O-acetyl shanzhiside methyl ester	0.904592
135	Platycodin D	0.73678
136	Inulin	0.969847
137	Nordihydroguaiaretic acid (NDGA)	0.549507
138	Urethane	0.37908
139	Squalene	1.18387
140	4-Allylanisole	1.48836
141	4-Methylcatechol	1.76428
142	2,6-Dihydroxybenzoic acid	1.60895
143	Allyl Methyl Sulfide	1.67762
144	Isoliensinine	1.30329
145	Dyphylline	1.55324
146	Ribitol	1.20644
147	Ketoisophorone	1.80629
148	Azelaic acid	1.71193
149	cis-Aconitic acid	0.84614
150	2-Phenylethylamine	0.67164
151	Tryptanthrin	0.830939
152	Lactose	0.565012
153	Levulinic acid	0.512525
154	Tylosin tartrate	0.81553
155	Berbamine (dihydrochloride)	0.957676
156	Diammonium Glycyrrhizinate	0.941617
157	Flavanone	0.797166
158	Norcantharidin	0.697213
159	Stachydrine	0.629916
160	cis-Anethole	0.434562
161	Picroside I	0.356877
162	Rebaudioside A	0.658593
163	Angelic anhydride	0.587566
164	Catharanthine	0.821838
165	Cordycepin	0.86913
166	Tyramine	1.46334
167	Vitamin E Acetate	1.19404
168	Stachydrine hydrochloride	1.50564
169	5-Hydroxymethylfurfural	1.37632
170	Secoisolariciresinol diglucoside	1.22044
171	Carvacrol	1.24816
172	Helicide	1.48793
173	Dehydroandrographolide	1.35006
174	Schisandrin B (Sch B)	1.18
175	Sesamol	1.45
176	Glucosamine hydrochloride	1.13303
177	Tyrosol	0.987756
178	Ginkgolide C	1.62205
179	Tiglic acid	2.14835
180	Gentisic acid	1.735
181	Mangiferin	1.0499
182	Betulinic acid	1.76817
183	Rosmarinic acid	2.36952
184	Syringic acid	1.21426
185	Cholic acid	0.752618
186	Cinnamaldehyde	0.610876
187	Dehydroandrographolide Succinate Potasium Salt	0.873101
188	Neomangiferin	0.826773
189	Methyl gallate	0.93829
190	Imperatorin	1.11859
191	Triptolide (PG490)	1.10668
192	Scoparone	1.1372
193	Methyl Vanillate	1.10773
194	4-Hydroxybenzoic acid	1.43239
195	Isoferulic Acid	1.67675
196	Ligustrazine hydrochloride	1.16347
197	Echinacoside	0.837133
198	Succinic acid	1.09997
199	Trigonelline Hydrochloride	0.888498
200	Scutellarin	0.805549
201	Dehydrocostus Lactone	0.352954
202	Tauroursodeoxycholic Acid (TUDCA)	1.14442
203	Betaine	1.83118
204	Picroside II	3.89185
205	Sophoricoside	4.37318
206	Obacunone	6.50329
207	Guggulsterone E&Z	2.71419
208	Angelic acid	2.1485
209	Ginsenoside Re	0.97

## Sheet: Figure 2
Figure 2B																			Figure 2C									Figure 2D								Figure 2E
	Days	0 mg/kg					25 mg/kg					50 mg/kg							Days	0 mg/kg							Days	25 mg/kg							Days	50 mg/kg
Tumor volume (mm3)	0	56.8146	84.9456	43.2392	53.0945	65.9336	31.0258	84.4742	45.0762	53.829	72.5	42.4464	86.3296	59.648	51.6111	60.3352		Tumor volume (mm3)	0	56.8146	84.9456	43.2392	53.0945	65.9336		Tumor volume (mm3)	0	31.0258	84.4742	45.0762	53.829	72.5		Tumor volume (mm3)	0	42.4464	86.3296	59.648	51.6111	60.3352
	4	87.2556	106.121	112.16	85.3682	87.48	53.8712	103.588	85.375	86.0789	73.1898	51.421	88.3143	60.0319	76.3712	79.1492			4	87.2556	106.121	112.16	85.3682	87.48			4	53.8712	103.588	85.375	86.0789	73.1898			4	51.421	88.3143	60.0319	76.3712	79.1492
	6	161.224	140.432	151.783	135.972	139.245	55.977	120.56	99.2726	158.739	96.0867	61.5256	92.8737	64.2188	85.0321	84.9093			6	161.224	140.432	151.783	135.972	139.245			6	55.977	120.56	99.2726	158.739	96.0867			6	61.5256	92.8737	64.2188	85.0321	84.9093
	8	256.471	180.053	176.607	189.628	195.561	115.152	144.653	111.305	187.965	123.871	65.3864	102.283	78.0533	87.846	89.2534			8	256.471	180.053	176.607	189.628	195.561			8	115.152	144.653	111.305	187.965	123.871			8	65.3864	102.283	78.0533	87.846	89.2534
	10	294.91	274.143	216.049	256.287	198.835	167.08	164.966	115.417	198.67	149.281	76.1295	127.056	78.8653	149.025	92.7902			10	294.91	274.143	216.049	256.287	198.835			10	167.08	164.966	115.417	198.67	149.281			10	76.1295	127.056	78.8653	149.025	92.7902
	12	356.8	359.307	275.791	320.577	207.999	172.332	224.892	144.952	252.414	168.141	81.4121	131.196	93.3103	185.63	69.5402			12	356.8	359.307	275.791	320.577	207.999			12	172.332	224.892	144.952	252.414	168.141			12	81.4121	131.196	93.3103	185.63	69.5402
	14	535.16	380.93	390.773	544.781	412.563	282.121	322.949	188.989	325.106	175.351	82.3326	163.867	146.41	241.404	72.7597			14	535.16	380.93	390.773	544.781	412.563			14	282.121	322.949	188.989	325.106	175.351			14	82.3326	163.867	146.41	241.404	72.7597
	16	562.071	755.654	573.952	675.215	491.698	292.479	360.167	260.931	481.912	203.611	79.5106	195.776	207.369	273.502	107.322			16	562.071	755.654	573.952	675.215	491.698			16	292.479	360.167	260.931	481.912	203.611			16	79.5106	195.776	207.369	273.502	107.322
		Dunnett Multiple Comparisons Test	Mean.Diff.	Summary	Adjusted P value
		0 vs 25	101	****	<0.0001
		0 vs 50	161.8	****	<0.0001
	Datas were excluded when dextran sodium sulfate was found to be run out by mice
	Figure 2F					Figure 2G																			Figure 2I
	0 mg/kg	25 mg/kg	50 mg/kg				Days	0 mg/kg					25 mg/kg					50 mg/kg							Days	0 mg/kg					50 mg/kg
Tumor weight (mg)	712.4	392.7	218.1			Body weight (g)	0	19.2	18.5	19.2	18.7	19.7	18.3	19.2	18.6	18.1	16.6	19.3	18.7	18.4	18.5	20		Tumor volume (mm3)	0	45.6931	49.2373	44.2299	57.2619	35.7188	47.4182	45.3661	36.955	45.5518	50.6199
	561.5	271.6	209.2				4	18.3	20	18.7	18.6	18.7	19.4	19	18.2	18.3	16.9	19.3	18.4	18.2	18.2	19			3	83.6336	92.2771	96.5982	129.978	149.03	82.9883	100.21	114.882	133.747	126.142
	469	266.9	126.3				6	18.5	20.7	18.9	18.6	18.9	18	19	19.4	18.9	17.9	18.9	18.5	18.7	18.3	18.8			6	261.683	222.562	481.56	468.296	551.413	195.867	207.494	377.574	494.492	487.246
	425.7	245.6	112.1				8	18	19.1	19.2	18.9	18.5	19.5	19.7	19.3	18.7	17	19.3	18.8	19.4	18.6	19			8	260.921	434.296	462.833	642.129	633.149	305.824	455.762	431.364	609.381	619.802
	365.3	162	96				10	19.1	19.3	20	19.3	19.2	18.8	19.2	19.8	19.4	18.9	18.9	19.5	18.1	18.9	18.7			10	507.447	704.114	780.974	801.383	885.514	489.521	605.44	743.856	660.102	859.807
							12	18.9	19.6	19.8	18.8	19.6	19.2	20	20	19.6	19.1	19.5	18.1	19.3	18.7	18.4			12	717.561	812.64	790.37	1070.01	1120.97	796.719	742.562	879.138	901.552	1051.05
	Dunnett Multiple Comparisons Test	Mean.Diff.	Summary	Adjusted P value			14	18.1	20	20.4	19.6	19.8	19.6	19.4	20	18.9	19.6	19.7	18.2	19.7	19.3	19.1
	0 vs 25	239	**	0.0041			16	19.6	19	19.6	20.1	20	19.2	20	19.8	19.1	19.1	19.7	19.8	19.1	19.1	19.5					Paired t test	P value	P value summary
	0 vs 50	354.4	***	0.0002																							0 vs 50	0.9053	ns
								Dunnett Multiple Comparisons Test	Mean.Diff.	Summary	Adjusted P value																Datas were excluded when dextran sodium sulfate was found to be run out by mice
								0 vs 25	0.25	ns	0.1299
								0 vs 50	0.2775	ns	0.0852
Figure 2J						Figure 2K													Figure 2L
	0 mg/kg	50 mg/kg			Days	0 mg/kg					50 mg/kg							PC (mg/kg)	0	0	25	25	50	50
Tumor weight (mg)	1195	1057			0	20.9	21.6	21.1	21.7	19.3	21.2	21.6	20.7	20.6	20.5			PD-L1/GAPDH	0.97832	0.920184	0.64496	0.362513	0.191647	0.154992
	1079	991			3	21.5	20.9	21.3	21.8	21.6	21.4	21.2	22	20.8	21.1				0.937725	0.956502	0.650479	0.486059	0.341772	0.264334
	955	918			6	22.3	22.3	22.3	20.3	23.1	21.9	22.2	22.5	20.7	21.8				1.1872	0.923853	0.724352	0.655668	0.404848	0.331102
	832	918			8	21	22	24.2	22.7	23.1	22.2	23	21	22.6	21.7
	803.5	853			10	23.4	22.1	23.4	21.1	24.8	21.9	23.6	21.4	23.9	22.9				Dunnett Multiple Comparisons Test	Mean.Diff.	Summary	Adjusted P value
					12	21.6	23.5	24.5	21.5	25.1	23.8	24.6	24.5	20.2	22.5				0 vs 0	0.1009	ns	0.2822
Paired t test	P value	P value summary																	0 vs 25	0.3611	***	0.0002
0 vs 50	0.7634	ns				Paired t test	P value	P value summary											0 vs 25	0.533	****	<0.0001
						0 vs 50	0.6992	ns											0 vs 50	0.7217	****	<0.0001
																			0 vs 50	0.7843	****	<0.0001
Figure 2M					Figure 2N					Figure 2O					Figure 2P					Figure 2Q					Figure 2R					Figure 2S					Figure 2T
PC (mg/kg)	0	25	50		PC (mg/kg)	0	25	50		PC (mg/kg)	0	25	50		PC (mg/kg)	0	25	50		PC (mg/kg)	0	25	50		PC (mg/kg)	0	25	50		PC (mg/kg)	0	25	50		PC (mg/kg)	0	25	50
Foxp3+ CD25+ in T cells (%)	33.6	25.9	21		Gr-1+ CD11b+ in CD45+ (%)	34.2	25.8	9.81		CD8+ GzmB+ in CD3+ (%)	11.2	17.3	23.3		NK1.1+ in CD45+ (%)	55.4	65	80.2		B220+ in CD45+ (%)	43.7	55.7	63.7		CD86+ in F4/80+CD11b+ (%)	48.2	61	73.6		CD80+ in F4/80+CD11b+ (%)	42.1	52.8	62.9		CD206+ in F4/80+CD11b+ (%)	46.4	37.5	28.8
	32.4	22.5	19.1			31.8	26	12.1			11	18.1	20.7			54.9	62.3	75.6			43.8	57.8	64.2			53.1	60.9	70.4			47.2	52.9	62.5			52.5	37.1	31.6
	31.6	26.2	20			37	26.8	14.6			12.5	20.7	22.3			48.1	72.7	84.7			48.5	55.2	63			52.3	64	68.2			42.9	54.2	59			51.6	39.3	30.7
Dunnett Multiple Comparisons Test	Mean.Diff.	Summary	Adjusted P value		Dunnett Multiple Comparisons Test	Mean.Diff.	Summary	Adjusted P value		Dunnett Multiple Comparisons Test	Mean.Diff.	Summary	Adjusted P value		Dunnett Multiple Comparisons Test	Mean.Diff.	Summary	Adjusted P value		Dunnett Multiple Comparisons Test	Mean.Diff.	Summary	Adjusted P value		Dunnett Multiple Comparisons Test	Mean.Diff.	Summary	Adjusted P value		Dunnett Multiple Comparisons Test	Mean.Diff.	Summary	Adjusted P value		Dunnett Multiple Comparisons Test	Mean.Diff.	Summary	Adjusted P value
0 vs 25	7.667	**	0.0011		0 vs 25	8.133	**	0.0053		0 vs 25	-7.133	**	0.0012		0 vs 25	-13.87	*	0.0199		0 vs 25	-10.9	***	0.0006		0 vs 25	-10.77	**	0.0028		0 vs 25	-9.233	**	0.0028		0 vs 25	12.2	***	0.0009
0 vs 50	12.5	****	<0.0001		0 vs 50	22.16	****	<0.0001		0 vs 50	-10.53	***	0.0001		0 vs 50	-27.37	***	0.0007		0 vs 50	-18.3	****	<0.0001		0 vs 50	-19.53	***	0.0001		0 vs 50	-17.4	****	<0.0001		0 vs 50	19.8	****	<0.0001
Figure 2V
	CD8			C-caspase3			Ki67			FOXP3			Tunel			PD-L1			CD86			CD206			CD11C			NK1.1
PC (mg/kg)	0	25	50	0	25	50	0	25	50	0	25	50	0	25	50	0	25	50	0	25	50	0	25	50	0	25	50	0	25	50
Positive area (%)	0.065	0.861	1.694	0.12	0.515	1.19	13.034	9.07	5.826	0.803	0.166	0.069	0.332	1.177	1.143	2.634	1.733	0.264	0.582	0.833	1.659	4.013	2.526	1.6	0.214	0.509	1.147	0.316	0.922	1.549
	0.149	0.83	1.945	0.294	0.64	1.24	14.395	8.105	6.768	0.712	0.256	0.124	0.394	0.868	1.175	2.238	1.439	0.541	0.355	0.984	1.376	4.245	2.606	1.74	0.359	0.576	1.474	0.506	0.84	1.333
	0.093	0.935	2.1	0.201	0.721	1.046	16.578	8.57	3.513	0.6244	0.196	0.095	0.621	0.895	1.579	2.12	1.095	0.753	0.297	0.805	1.254	3.303	2.865	1.41	0.229	0.698	1.384	0.585	1.027	1.239
	Dunnett Multiple Comparisons Test	Summary	Adjusted P value	Dunnett Multiple Comparisons Test	Summary	Adjusted P value	Dunnett Multiple Comparisons Test	Summary	Adjusted P value	Dunnett Multiple Comparisons Test	Summary	Adjusted P value	Dunnett Multiple Comparisons Test	Summary	Adjusted P value	Dunnett Multiple Comparisons Test	Summary	Adjusted P value	Dunnett Multiple Comparisons Test	Summary	Adjusted P value	Dunnett Multiple Comparisons Test	Summary	Adjusted P value	Dunnett Multiple Comparisons Test	Summary	Adjusted P value	Paired t test	P value	P value summary
	0 vs 25	***	0.0005	0 vs 25	**	0.0033	0 vs 25	**	0.0037	0 vs 25	****	<0.0001	0 vs 25	*	0.0264	0 vs 25	*	0.013	0 vs 25	*	0.0206	0 vs 25	**	0.0066	0 vs 25	*	0.0287	0 vs 25	**	0.0097
	0 vs 50	****	<0.0001	0 vs 50	****	<0.0001	0 vs 50	***	0.0004	0 vs 50	****	<0.0001	0 vs 50	**	0.003	0 vs 50	***	0.0004	0 vs 50	***	0.0004	0 vs 50	***	0.0002	0 vs 50	****	<0.0001	0 vs 50	***	0.0003

## Sheet: Figure 3
	Figure 3C						Figure 3D
	Control	PC	AOM/DSS	AOM/DSS+PC			Days	Control					PC					AOM/DSS					AOM/DSS+PC
Colon length (cm)	8.3	7.4	6.8	8.8		Body weight change (%)	0	106.311	101.289	100.287	99.7851	99.2837	101.764	101.764	101.27	100.776	98.8003	103.248	103.248	102.235	100.717	99.7048	103.117	102.612	100.084	99.5788	95.535
	7	7.1	5.7	7.4			7	109.709	112.822	108.309	107.808	107.808	116.09	116.09	110.162	108.68	100.282	115.9	112.864	105.272	104.766	101.223	116.26	115.249	105.644	103.623	99.0733
	7.2	7.3	5.8	6.6			14	121.845	125.878	125.878	121.364	119.86	123.518	118.083	114.624	113.636	113.636	109.312	100.709	97.166	92.6113	75.9109	103.135	96.5622	95.5511	92.0121	80.8898
	6.6	6.8	5.2	6.7			21	123.301	130.391	128.385	123.872	122.869	130.929	125.494	121.047	118.083	115.119	113.866	108.806	104.251	100.202	71.3563	110.718	107.684	106.168	102.629	98.0789
	7.2	5.9	5.1	7.1			28	132.524	135.908	133.4	131.394	130.391	136.858	129.941	128.953	121.541	120.059	122.47	117.409	115.385	109.818	91.0931	119.312	115.773	112.74	109.201	109.201
							35	139.806	140.421	139.92	134.403	130.893	136.858	135.87	135.87	130.435	124.506	107.287	106.275	105.769	102.733	102.227	116.279	111.729	109.707	108.19	98.0789
	Dunnett Multiple Comparisons Test	Mean.Diff.	Summary	Adjusted P value			42	140.291	146.439	138.917	135.406	134.403	143.281	140.316	137.846	130.929	123.024	118.927	115.385	113.36	112.348	101.215	119.818	114.257	114.257	112.235	103.64
	Control vs PC	0.36	ns	0.763			49	141.748	151.956	144.433	140.923	139.92	141.798	141.304	137.352	130.929	130.435	122.47	118.927	114.373	103.239	114.373	126.39	126.896	118.301	117.29	107.684
	Control vs AOM/DSS	1.54	**	0.0091			56	151.454	148.445	147.944	141.424	133.4	150.692	143.775	141.798	138.34	137.846	106.781	110.83	97.6721	92.6113	91.5992	123.357	112.235	111.729	116.279	104.651
	Control vs AOM/DSS+PC	-0.06	ns	0.9982			63	154.965	148.947	147.944	144.433	134.403	151.186	146.739	145.751	140.81	140.316	115.385	108.806	108.806	105.769	94.6356	129.929	124.368	118.807	112.74	106.673
								Tukey’s multiple-comparison test	Mean.Diff.	Summary	Adjusted P value
								Control vs PC	3.374	ns	0.0643
								AOM/DSS vs AOM/DSS+PC	-3.892	*	0.0232
	Figure 3E												Figure 3F
		AOM/DSS					AOM/DSS+PC							AOM/DSS	AOM/DSS+PC
Number of tumors/colon	<2	4	2	2	3	3	5	8	5	5	6		Total number of tumors/colon	22	8
	2-4	6	4	4	4	2	3	0	0	2	0			16	10
	>4	12	9	8	11	14	0	2	0	0	0			14	5
														19	7
		Šídák Multiple Comparisons Test	Mean.Diff.	Summary	Adjusted P value									19	6
		AOM/DSS vs AOM/DSS+PC											Paired t test	P value	P value summary
		<2	-3	*	0.0105								AOM/DSS vs AOM/DSS+PC	0.0002	***
		2-4	3	*	0.0105
		>4	10.4	****	<0.0001
	Figure 3J
	CD8		C-caspase3		ki67		FOXP3		Tunel		PD-L1		CD86		CD206		CD11c		NK1.1
	AOM/DSS	AOM/DSS+PC	AOM/DSS	AOM/DSS+PC	AOM/DSS	AOM/DSS+PC	AOM/DSS	AOM/DSS+PC	AOM/DSS	AOM/DSS+PC	AOM/DSS	AOM/DSS+PC	AOM/DSS	AOM/DSS+PC	AOM/DSS	AOM/DSS+PC	AOM/DSS	AOM/DSS+PC	AOM/DSS	AOM/DSS+PC
Positive area (%)	0.304	2.235	0.422	2.482	8.747	1.684	2.606	0.594	0.548	3.398	6.284	2.93	0.372	5.707	1.255	0.416	2.74	11.381	0.581	4.978
	0.346	2.335	0.498	2.058	14.584	1.795	2.517	0.758	0.752	3.155	8.509	1.675	0.79	7.101	1.507	0.37	1.529	7.004	0.882	4.268
	0.546	1.68	0.755	2.41	11.815	1.332	2.823	0.907	0.947	4.001	6.284	1.492	0.59	6.231	1.313	0.489	2.218	8.354	1.444	2.628
Paired t test	P value	P value summary	P value	P value summary	P value	P value summary	P value	P value summary	P value	P value summary	P value	P value summary	P value	P value summary	P value	P value summary	P value	P value summary	P value	P value summary
AOM/DSS vs AOM/DSS+PC	0.0015	**	0.0004	***	0.0039	**	0.0001	***	0.0006	***	0.0045	**	0.0002	***	0.0004	***	0.0073	**	0.0156	*

## Sheet: Figure 4
Figure 4B
	Days-MC38	Control					anti-PD-L1					anti-CTLA4					PC					PC+anti-PD-L1					PC+anti-CTLA4					anti-PD-L1+anti-CTLA4
Tumor volume (mm3)	0	52.6992	47.7224	66.2604	42.2939	42.8604	62.208	63.0709	60.9252	58.3388	68.0245	65.0996	73.3118	43.1651	51.3476	55.9194	55.4392	54.6313	73.9052	82.8655	42.6906	46.746	69.5768	67.7703	47.2752	42.6123	36.542	26.8031	59.4338	51.7761	35.64	32.7968	73.5332	57.9029	73.3328	35.6978
	4	100.362	71.7923	126.198	51.9553	139.289	89.2143	78.652	107.85	77.7289	90.3347	112.367	92.8069	94.9856	89.5406	70.2989	56.603	60.7767	91.7537	90.7018	69.9925	68.5398	82.7764	95.6448	71.1897	51.894	42.2939	29.2912	65.6448	54.1644	38.975	39.155	85.3279	62.2728	78.3811	42.2663
	6	135.992	131.692	176.52	107.493	241.867	115.043	80.4748	110.825	82.5684	110.825	127.562	101.263	123.963	94.9856	89.5406	70.2376	84.8578	101.061	157.436	115.188	93.585	93.9134	116.463	75.7026	71.4805	48.3108	30.9658	71.2223	55.8308	43.9811	42.7118	86.7981	65.6073	86.5719	44.7323
	8	249.466	157.655	276.416	247.779	338.963	145.727	118.51	131.171	102.313	170.039	141.212	119.295	161.603	108.058	117.576	96.4156	95.7754	107.725	183.432	117.999	114.848	158.298	155.782	96.5228	98.9847	76.023	31.0771	78.7311	61.8611	49.2945	47.1013	87.5003	73.2705	86.9779	44.4754
	10	390.002	235.867	320.412	304.142	500.157	208.177	132.273	149.241	147.009	190.41	162.818	173.568	218.663	145.194	132.004	96.77	100.103	129.671	245.702	169.514	133.803	197.105	174.418	96.8032	109.81	93.4528	31.4304	110.498	62.5874	49.6275	50.6688	93.9169	79.0653	87.4971	71.5705
	12	496.251	277.008	413.777	397.902	553.328	218.315	144.462	161.626	197.075	236.403	179.575	179.966	255.449	182.061	139.835	114.914	120.607	172.235	248.7	208.391	141.289	208.926	232.993	109.571	81.6755	99.1016	34.2784	122.39	63.3445	68.4372	74.5711	101.436	88.3548	90.1602	85.8596
	14	574.62	345.181	473.993	403.696	764.384	250.134	153.9	186.935	253.056	253.19	231.824	191.345	264.249	195.578	173.243	123.317	131.697	178.591	269.581	222.526	172.765	217.445	266.604	177.111	132.74	122.609	40.7312	149.695	69.0288	72.7866	103.153	113.025	106.755	100.232	87.5897
	16	646.265	409.374	640.356	522.623	808.684	265.984	167.442	207.963	275.892	257.417	301.008	196.078	343.33	257.586	177.705	187.532	136.936	210.229	275.189	322.866	222.096	271.772	276.223	186.551	157.27	174.173	46.7119	179.004	81.8237	88.5897	112.527	166.68	159.327	107.078	78.4086
		Dunnett Multiple Comparisons Test	Mean.Diff.	Summary	Adjusted P value
		PC vs Control	-170.2	****	<0.0001
		PC vs anti-PD-L1	-12.65	ns	0.738
		PC vs anti-CTLA4	-14.01	ns	0.6507
		PC vs PC+anti-PD-L1	4.7	ns	0.9968
		PC vs PC+anti-CTLA4	68.16	****	<0.0001
		PC vs anti-PD-L1+anti-CTLA4	56.76	****	<0.0001
		anti-PD-L1+anti-CTLA4 vs PC+anti-CTLA4	11.4	ns	0.8124
	Days-Lewis	Control					anti-PD-L1					anti-CTLA4					PC					PC+anti-PD-L1					PC+anti-CTLA4					anti-PD-L1+anti-CTLA4
Tumor volume (mm3)	0	42.2606	44.2531	34.6743	41.601	46.4458	35.0277	42.3003	46.0028	40.2002	41.6949	40.8856	49.1439	61.4016	45.8341	37.6437	44.0758	57.0654	36.0706	52.7843	31.8924	37.9059	42.6765	50.2263	41.6853	37.8776	40.4248	26.6663	38.7722	34.4599	28.2797	35.6361	41.7267	39.4212	26.6021	32.7745
	3	49.4823	72.5838	38.0701	59.722	68.1685	37.8895	58.0213	46.9867	41.7435	46.1292	42.6626	50.1761	70.0293	60.8418	38.8012	46.0491	62.422	41.9875	55.5401	32.5996	41.5335	46.0983	55.5846	43.3635	40.8779	45.8871	31.9198	42.1169	35.5604	28.8718	46.3474	50.7786	40.5352	32.3044	34.4381
	6	92.0964	106.261	62.4848	70.5894	93.4671	42.5756	59.2882	50.3608	42.0034	50.8249	49.7491	50.8099	73.1745	69.4416	40.1124	61.75	64.9728	43.0081	57.1389	46.1943	44.4453	49.5437	66.1053	53.5746	43.8213	47.4033	38.8882	50.2165	35.7297	29.4141	48.7872	53.1779	45.1192	38.6498	38.7333
	8	198.494	163.67	181.931	118.204	121.293	79.1573	108.497	85.7898	48.4474	59.7862	99.8312	84.0244	109.671	73.1611	53.7914	114.04	79.8336	62.4675	89.129	48.2313	74.1285	95.3796	101.419	61.2582	56.6871	57.2544	41.51	53.0563	36.2984	31.6293	52.441	53.8674	62.9292	40.5012	43.4829
	10	354	338.788	295.735	172.102	188.83	90.7767	177.078	136.04	52.2154	68.9359	143.627	113.117	117.493	83.9154	54.1752	123.016	80.919	65.9353	90.0957	54.289	81.2494	98.8799	138.232	71.407	78.8216	58.5699	42.3167	53.4505	41.9491	38.808	52.6935	53.6609	72.2	46.2764	49.1341
	13	552.526	465.524	623.779	464.739	333.656	112.462	274.673	185.505	84.5036	98.2149	248.916	124.948	121.772	132.654	140.481	127.764	110.52	107.867	146.775	74.9238	91.433	247.02	140.829	115.78	79.2986	73.1139	45.4296	62.4217	50.0097	43.4834	64.827	58.3374	85.4853	52.0165	51.44
	16	690.925	752.762	740.165	687.078	474.906	379.059	347.838	294.266	225.985	260.796	340.92	315.588	305.484	166.292	307.507	141.185	224.432	298.389	228.224	166.627	192.997	305.409	193.136	200.186	181.663	154.099	78.5502	90.0643	64.7521	65.4384	94.3763	92.2287	110.025	88.1216	112.92
		Dunnett Multiple Comparisons Test	Mean.Diff.	Summary	Adjusted P value
		PC vs Control	-162.1	****	<0.0001
		PC vs anti-PD-L1	-19.51	ns	0.1574
		PC vs anti-CTLA4	-21.42	ns	0.0994
		PC vs PC+anti-PD-L1	-3.781	ns	0.9972
		PC vs PC+anti-CTLA4	40.9	****	<0.0001
		PC vs anti-PD-L1+anti-CTLA4	35.03	**	0.0012
		PC vs anti-PD-L1+anti-CTLA4	35.03	**	0.0012
		PC+anti-CTLA4 vs anti-PD-L1+anti-CTLA4	-5.862	ns	0.9735
Figure 4C
	MC38								Lewis
	Control	anti-PD-L1	anti-CTLA4	PC	PC+anti-PD-L1	PC+anti-CTLA4	anti-PD-L1+anti-CTLA4		Control	anti-PD-L1	anti-CTLA4	PC	PC+anti-PD-L1	PC+anti-CTLA4	anti-PD-L1+anti-CTLA4
Tumor weight (mg)	704	223.2	282.2	283.2	226.8	100	126		788.2	296.9	371.8	316.1	281.7	134.9	96.4
	502.6	267.9	239.5	182.3	172.4	94.2	123.7		682.1	294	309.8	215.5	233.4	104.4	94.3
	501.3	235.7	174	163.6	167.4	61.6	95		649.3	273.5	232.7	165.9	211.6	76.5	76.5
	393.1	168.9	173	152.8	159.9	52.2	45		556.3	265.3	218	120.7	98.6	69.5	75.3
	357.4	195.5	170.7	136.4	159	20.7	30.9		496.1	255	192.4	99.7	113	33.9	54.2
	Dunnett Multiple Comparisons Test	Mean.Diff.	Summary	Adjusted P value						Dunnett Multiple Comparisons Test	Mean.Diff.	Summary	Adjusted P value
	PC vs Control	-308	****	<0.0001						PC vs Control	-450.8	****	<0.0001
	PC vs anti-PD-L1	-34.58	ns	0.6581						PC vs anti-PD-L1	-93.36	**	0.0053
	PC vs anti-CTLA4	-24.22	ns	0.8882						PC vs anti-CTLA4	-81.36	*	0.0165
	PC vs PC+anti-PD-L1	6.56	ns	0.9998						PC vs PC+anti-PD-L1	-4.08	ns	>0.9999
	PC vs PC+anti-CTLA4	117.9	**	0.0015						PC vs PC+anti-CTLA4	99.74	**	0.0028
	PC vs anti-PD-L1+anti-CTLA4	99.54	**	0.0076						PC vs anti-PD-L1+anti-CTLA4	104.2	**	0.0018
	PC+anti-CTLA4 vs anti-PD-L1+anti-CTLA4	-18.38	ns	0.9642						PC+anti-CTLA4 vs anti-PD-L1+anti-CTLA4	4.5	ns	0.9735
	Figure 4D									Figure 4E									Figure 4F
	Control	anti-PD-L1	anti-CTLA4	PC	PC+anti-PD-L1	PC+anti-CTLA4	anti-PD-L1+anti-CTLA4			Control	anti-PD-L1	anti-CTLA4	PC	PC+anti-PD-L1	PC+anti-CTLA4	anti-PD-L1+anti-CTLA4			Control	anti-PD-L1	anti-CTLA4	PC	PC+anti-PD-L1	PC+anti-CTLA4	anti-PD-L1+anti-CTLA4
Foxp3+ CD25+ in T cells (%)	704	223.2	282.2	283.2	226.8	100	126		Gr-1+ CD11b+ in CD45+ (%)	35.7	24.5	23.1	22.4	21	13.5	13.8		CD8+ GzmB+ in CD3+ (%)	10.9	22.9	22.1	23.4	23.7	32.3	30.3
	502.6	267.9	239.5	182.3	172.4	94.2	123.7			32.4	23.7	22.6	21.8	23.3	13.4	13.1			10.3	22.3	21.1	22	21.8	28.1	28.9
	501.3	235.7	174	163.6	167.4	61.6	95			34	22.4	23.3	22.1	22.5	15.2	13.1			8.44	19.5	20.7	20.5	20.8	32.6	29.1
		Tukey’s multiple-comparison test	Mean.Diff.	Summary	Adjusted P value						Tukey’s multiple-comparison test	Mean.Diff.	Summary	Adjusted P value						Tukey’s multiple-comparison test	Mean.Diff.	Summary	Adjusted P value
		Control vs anti-PD-L1	8.867	****	<0.0001						Control vs anti-PD-L1	10.5	****	<0.0001						Control vs anti-PD-L1	-11.69	****	<0.0001
		Control vs anti-CTLA4	8.3	****	<0.0001						Control vs anti-CTLA4	11.03	****	<0.0001						Control vs anti-CTLA4	-11.42	****	<0.0001
		Control vs PC	9.867	****	<0.0001						Control vs PC	11.93	****	<0.0001						Control vs PC	-12.09	****	<0.0001
		Control vs PC+anti-PD-L1	10.47	****	<0.0001						Control vs PC+anti-PD-L1	11.77	****	<0.0001						Control vs PC+anti-PD-L1	-12.22	****	<0.0001
		Control vs PC+anti-CTLA4	17.33	****	<0.0001						Control vs PC+anti-CTLA4	20	****	<0.0001						Control vs PC+anti-CTLA4	-21.12	****	<0.0001
		Control vs anti-PD-L1+anti-CTLA4	17.07	****	<0.0001						Control vs anti-PD-L1+anti-CTLA4	20.7	****	<0.0001						Control vs anti-PD-L1+anti-CTLA4	-19.55	****	<0.0001
		anti-PD-L1 vs anti-CTLA4	-0.5667	ns	0.9864						anti-PD-L1 vs anti-CTLA4	0.5333	ns	0.9934						anti-PD-L1 vs anti-CTLA4	0.2667	ns	>0.9999
		anti-PD-L1 vs PC	1	ns	0.8342						anti-PD-L1 vs PC	1.433	ns	0.6064						anti-PD-L1 vs PC	-0.4	ns	0.9995
		anti-PD-L1 vs PC+anti-PD-L1	1.6	ns	0.4096						anti-PD-L1 vs PC+anti-PD-L1	1.267	ns	0.7206						anti-PD-L1 vs PC+anti-PD-L1	-0.5333	ns	0.9976
		anti-PD-L1 vs PC+anti-CTLA4	8.467	****	<0.0001						anti-PD-L1 vs PC+anti-CTLA4	9.5	****	<0.0001						anti-PD-L1 vs PC+anti-CTLA4	-9.433	****	<0.0001
		anti-PD-L1 vs anti-PD-L1+anti-CTLA4	8.2	****	<0.0001						anti-PD-L1 vs anti-PD-L1+anti-CTLA4	10.2	****	<0.0001						anti-PD-L1 vs anti-PD-L1+anti-CTLA4	-7.867	****	<0.0001
		anti-CTLA4 vs PC	1.567	ns	0.4317						anti-CTLA4 vs PC	0.9	ns	0.9191						anti-CTLA4 vs PC	-0.6667	ns	0.992
		anti-CTLA4 vs PC+anti-PD-L1	2.167	ns	0.1441						anti-CTLA4 vs PC+anti-PD-L1	0.7333	ns	0.9675						anti-CTLA4 vs PC+anti-PD-L1	-0.8	ns	0.9797
		anti-CTLA4 vs PC+anti-CTLA4	9.033	****	<0.0001						anti-CTLA4 vs PC+anti-CTLA4	8.967	****	<0.0001						anti-CTLA4 vs PC+anti-CTLA4	-9.7	****	<0.0001
		anti-CTLA4 vs anti-PD-L1+anti-CTLA4	8.767	****	<0.0001						anti-CTLA4 vs anti-PD-L1+anti-CTLA4	9.667	****	<0.0001						anti-CTLA4 vs anti-PD-L1+anti-CTLA4	-8.133	****	<0.0001
		PC vs PC+anti-PD-L1	0.6	ns	0.9819						PC vs PC+anti-PD-L1	-0.1667	ns	>0.9999						PC vs PC+anti-PD-L1	-0.1333	ns	>0.9999
		PC vs PC+anti-CTLA4	7.467	****	<0.0001						PC vs PC+anti-CTLA4	8.067	****	<0.0001						PC vs PC+anti-CTLA4	-9.033	****	<0.0001
		PC vs anti-PD-L1+anti-CTLA4	7.2	****	<0.0001						PC vs anti-PD-L1+anti-CTLA4	8.767	****	<0.0001						PC vs anti-PD-L1+anti-CTLA4	-7.467	***	0.0001
		PC+anti-PD-L1 vs PC+anti-CTLA4	6.867	****	<0.0001						PC+anti-PD-L1 vs PC+anti-CTLA4	8.233	****	<0.0001						PC+anti-PD-L1 vs PC+anti-CTLA4	-8.9	****	<0.0001
		PC+anti-PD-L1 vs anti-PD-L1+anti-CTLA4	6.6	****	<0.0001						PC+anti-PD-L1 vs anti-PD-L1+anti-CTLA4	8.933	****	<0.0001						PC+anti-PD-L1 vs anti-PD-L1+anti-CTLA4	-7.333	***	0.0001
		PC+anti-CTLA4 vs anti-PD-L1+anti-CTLA4	-0.2667	ns	0.9998						PC+anti-CTLA4 vs anti-PD-L1+anti-CTLA4	0.7	ns	0.9739						PC+anti-CTLA4 vs anti-PD-L1+anti-CTLA4	1.567	ns	0.6973
	Figure 4G									Figure 4H									Figure 4I
	Control	anti-PD-L1	anti-CTLA4	PC	PC+anti-PD-L1	PC+anti-CTLA4	anti-PD-L1+anti-CTLA4			Control	anti-PD-L1	anti-CTLA4	PC	PC+anti-PD-L1	PC+anti-CTLA4	anti-PD-L1+anti-CTLA4			Control	anti-PD-L1	anti-CTLA4	PC	PC+anti-PD-L1	PC+anti-CTLA4	anti-PD-L1+anti-CTLA4
NK1.1+ in CD45+ (%)	44.4	56	59	58	57.9	74.6	71.3		CD19+ in CD45+ (%)	50.7	60.9	60.2	61.7	63.6	73.6	69.3		CD80+ in F4/80+CD11b+ (%)	46.2	61.9	59.2	59.5	60.9	70.8	68.2
	47.4	57.9	62.2	58.4	61.2	66.5	68.7			51.7	61.2	63.3	61.6	61.2	70.3	69.2			44.5	60.8	61.4	62.4	59.4	73.9	72.8
	43.6	59.1	59.4	62.6	57.4	69.9	67.8			53	58	60	60.5	60.2	72	73			49.3	60.4	59.3	61.3	61.2	70.2	71.7
		Tukey’s multiple-comparison test	Mean.Diff.	Summary	Adjusted P value						Tukey’s multiple-comparison test	Mean.Diff.	Summary	Adjusted P value						Tukey’s multiple-comparison test	Mean.Diff.	Summary	Adjusted P value
		Control vs anti-PD-L1	-12.53	***	0.001						Control vs anti-PD-L1	-8.233	**	0.0013						Control vs anti-PD-L1	-14.37	****	<0.0001
		Control vs anti-CTLA4	-15.07	***	0.0002						Control vs anti-CTLA4	-9.367	***	0.0004						Control vs anti-CTLA4	-13.3	****	<0.0001
		Control vs PC	-14.53	***	0.0002						Control vs PC	-9.467	***	0.0004						Control vs PC	-14.4	****	<0.0001
		Control vs PC+anti-PD-L1	-13.7	***	0.0004						Control vs PC+anti-PD-L1	-9.867	***	0.0002						Control vs PC+anti-PD-L1	-13.83	****	<0.0001
		Control vs PC+anti-CTLA4	-25.2	****	<0.0001						Control vs PC+anti-CTLA4	-20.17	****	<0.0001						Control vs PC+anti-CTLA4	-24.97	****	<0.0001
		Control vs anti-PD-L1+anti-CTLA4	-24.13	****	<0.0001						Control vs anti-PD-L1+anti-CTLA4	-18.7	****	<0.0001						Control vs anti-PD-L1+anti-CTLA4	-24.23	****	<0.0001
		anti-PD-L1 vs anti-CTLA4	-2.533	ns	0.88						anti-PD-L1 vs anti-CTLA4	-1.133	ns	0.9813						anti-PD-L1 vs anti-CTLA4	1.067	ns	0.9854
		anti-PD-L1 vs PC	-2	ns	0.9559						anti-PD-L1 vs PC	-1.233	ns	0.9719						anti-PD-L1 vs PC	-0.03333	ns	>0.9999
		anti-PD-L1 vs PC+anti-PD-L1	-1.167	ns	0.9971						anti-PD-L1 vs PC+anti-PD-L1	-1.633	ns	0.9024						anti-PD-L1 vs PC+anti-PD-L1	0.5333	ns	0.9997
		anti-PD-L1 vs PC+anti-CTLA4	-12.67	***	0.0009						anti-PD-L1 vs PC+anti-CTLA4	-11.93	****	<0.0001						anti-PD-L1 vs PC+anti-CTLA4	-10.6	***	0.0001
		anti-PD-L1 vs anti-PD-L1+anti-CTLA4	-11.6	**	0.0019						anti-PD-L1 vs anti-PD-L1+anti-CTLA4	-10.47	***	0.0001						anti-PD-L1 vs anti-PD-L1+anti-CTLA4	-9.867	***	0.0002
		anti-CTLA4 vs PC	0.5333	ns	>0.9999						anti-CTLA4 vs PC	-0.1	ns	>0.9999						anti-CTLA4 vs PC	-1.1	ns	0.983
		anti-CTLA4 vs PC+anti-PD-L1	1.367	ns	0.9933						anti-CTLA4 vs PC+anti-PD-L1	-0.5	ns	0.9998						anti-CTLA4 vs PC+anti-PD-L1	-0.5333	ns	0.9997
		anti-CTLA4 vs PC+anti-CTLA4	-10.13	**	0.0057						anti-CTLA4 vs PC+anti-CTLA4	-10.8	***	0.0001						anti-CTLA4 vs PC+anti-CTLA4	-11.67	****	<0.0001
		anti-CTLA4 vs anti-PD-L1+anti-CTLA4	-9.067	*	0.0131						anti-CTLA4 vs anti-PD-L1+anti-CTLA4	-9.333	***	0.0004						anti-CTLA4 vs anti-PD-L1+anti-CTLA4	-10.93	****	<0.0001
		PC vs PC+anti-PD-L1	0.8333	ns	0.9996						PC vs PC+anti-PD-L1	-0.4	ns	>0.9999						PC vs PC+anti-PD-L1	0.5667	ns	0.9995
		PC vs PC+anti-CTLA4	-10.67	**	0.0038						PC vs PC+anti-CTLA4	-10.7	***	0.0001						PC vs PC+anti-CTLA4	-10.57	***	0.0001
		PC vs anti-PD-L1+anti-CTLA4	-9.6	**	0.0086						PC vs anti-PD-L1+anti-CTLA4	-9.233	***	0.0005						PC vs anti-PD-L1+anti-CTLA4	-9.833	***	0.0002
		PC+anti-PD-L1 vs PC+anti-CTLA4	-11.5	**	0.002						PC+anti-PD-L1 vs PC+anti-CTLA4	-10.3	***	0.0002						PC+anti-PD-L1 vs PC+anti-CTLA4	-11.13	****	<0.0001
		PC+anti-PD-L1 vs anti-PD-L1+anti-CTLA4	-10.43	**	0.0045						PC+anti-PD-L1 vs anti-PD-L1+anti-CTLA4	-8.833	***	0.0007						PC+anti-PD-L1 vs anti-PD-L1+anti-CTLA4	-10.4	***	0.0001
		PC+anti-CTLA4 vs anti-PD-L1+anti-CTLA4	1.067	ns	0.9982						PC+anti-CTLA4 vs anti-PD-L1+anti-CTLA4	1.467	ns	0.9379						PC+anti-CTLA4 vs anti-PD-L1+anti-CTLA4	0.7333	ns	0.998

## Sheet: Figure 5
	Figure 5B										Figure 5D
RKO	Time (h)	CHX			PC+CHX					H1975	Time (h)	CHX			PC+CHX
PD-L1/GAPDH	0	1	1	1	0.90941	0.911512	0.9537			PD-L1/GAPDH	0	1	1	1	1.00762	0.960137	0.927161
	1	0.910023	0.890579	0.965334	0.697103	0.725381	0.888724				1	0.963179	0.977504	0.958763	0.940489	0.832243	0.875737
	3	0.826796	0.875879	0.954463	0.422713	0.435381	0.442127				3	0.909312	0.926211	0.924228	0.842511	0.891942	0.787684
	6	0.758885	0.683249	0.790911	0.079915	0.091291	0.068724				6	0.935042	0.911513	0.762141	0.430536	0.390031	0.480806
	9	0.546645	0.46613	0.403104	0.070168	0.079451	0.059071				9	0.869017	0.852759	0.847334	0.335475	0.34337	0.405129
	log(inhibitor) vs. normalized response -- Variable slope										log(inhibitor) vs. normalized response -- Variable slope
		Best Fit Value	CHX	PC+CHX								Best Fit Value	CHX	PC+CHX
		LogIC50	0.952	0.3487								LogIC50	2.086	0.7776
		HillSlope	-2.131	-1.784								HillSlope	-0.6625	-1.765
		IC50	8.954	2.232								IC50	121.9	5.993
Figure 5E								Figure 5F								Figure 5G								Figure 5H
	a	b	c	d	e	f			a	b	c	d	e	f			a	b	c	d	e	f			a	b	c	d	e	f
PC (μM)	0	0	0	40	40	40		PC (μM)	0	0	0	40	40	40		PC (μM)	0	0	0	40	40	40		PC (μM)	0	0	0	40	40	40
EI (μM)	0	10	20	0	10	20		,G-132 (μM)	0	1	5	0	1	5		CQ (μM)	0	20	40	0	20	40		3-MA (mM)	0	1	5	0	1	5
PD-L1/GAPDH	0.993522	0.948646	0.870737	0.347487	0.968191	1.03879		PD-L1/GAPDH	1.0151	1.23406	0.955984	0.066039	0.853365	0.785501		PD-L1/GAPDH	1.00939	0.907496	0.752587	0.099853	0.359351	0.315032		PD-L1/GAPDH	1.14585	1.1346	0.774545	0.419756	0.303105	0.24406
	1.00541	0.941168	0.867056	0.341442	0.973305	1.04556			1	1.05136	0.781992	0.262674	0.791682	0.841734			1.10948	1.21607	1.07415	0.454104	0.434976	0.416267			1.15186	1.04797	0.995652	0.398107	0.319164	0.315943
	1.00107	0.936506	0.883929	0.321498	0.974542	1.07389			1	1.02598	0.893197	0.312103	0.838423	0.935807			0.881127	1.05834	1.02957	0.089769	0.2032	0.258045			1.06078	1.0693	0.901454	0.341026	0.363947	0.265711
	Dunnett Multiple Comparisons Test	Mean.Diff.	Summary	Adjusted P value					Dunnett Multiple Comparisons Test	Mean.Diff.	Summary	Adjusted P value					Dunnett Multiple Comparisons Test	Mean.Diff.	Summary	Adjusted P value					Dunnett Multiple Comparisons Test	Mean.Diff.	Summary	Adjusted P value
	a vs b	0.05789	*	0.0302					a vs b	-0.09877	ns	0.5186					a vs b	-0.06064	ns	0.9016					a vs b	0.03554	ns	0.7714
	a vs c	0.1261	**	0.0062					a vs c	0.128	ns	0.26					a vs c	0.0479	ns	0.9855					a vs c	0.2289	ns	0.198
	a vs d	0.6632	***	0.0005					a vs d	0.7914	*	0.0246					a vs d	0.7854	*	0.021					a vs d	0.7332	***	0.0005
	a vs e	0.02799	*	0.0135					a vs e	0.1772	*	0.0186					a vs e	0.6675	***	0.0004					a vs e	0.7908	**	0.0086
	a vs f	-0.05275	ns	0.0843					a vs f	0.1507	ns	0.2054					a vs f	0.6702	**	0.003					a vs f	0.8443	**	0.0033
Figure 5I								Figure 5J								Figure 5K								Figure 5L
	a	b	c	d	e	f			a	b	c	d	e	f			a	b	c	d	e	f			a	b	c	d	e	f
PC (μM)	0	0	0	40	40	40		PC (μM)	0	0	0	40	40	40		PC (μM)	0	0	0	40	40	40		PC (μM)	0	0	0	40	40	40
EI (μM)	0	10	20	0	10	20		,G-132 (μM)	0	1	5	0	1	5		CQ (μM)	0	20	40	0	20	40		3-MA (mM)	0	1	5	0	1	5
PD-L1 level (fold of control)	0.992824	1.00193	1.10572	0.229974	1.09949	1.15423		PD-L1 level (fold of control)	0.967097	1.34241	1.43599	0.136375	1.20934	1.15473		PD-L1 level (fold of control)	1.00415	1.05809	0.979548	0.116488	0.400924	0.373714		PD-L1 level (fold of control)	0.913646	0.889268	0.983701	0.334108	0.314803	0.424604
	1.09954	0.984446	1.16414	0.3342	1.17725	1.11912			0.993553	1.40522	1.39323	0.187233	1.25016	1.28272			1.04516	1.06034	1.05023	0.090616	0.393108	0.38353			1.0262	0.957061	0.986139	0.380431	0.290176	0.232046
	0.907636	1.1889	1.17468	0.488584	1.04303	0.97247			1.03935	1.21117	1.36324	0.083617	1.18763	1.09518			0.950696	0.975303	1.01567	0.143122	0.281792	0.261992			1.06015	0.979787	0.961445	0.364237	0.433799	0.357641
	Dunnett Multiple Comparisons Test	Mean.Diff.	Summary	Adjusted P value					Dunnett Multiple Comparisons Test	Mean.Diff.	Summary	Adjusted P value					Dunnett Multiple Comparisons Test	Mean.Diff.	Summary	Adjusted P value					Dunnett Multiple Comparisons Test	Mean.Diff.	Summary	Adjusted P value
	a vs b	-0.05843	ns	0.906					a vs b	-0.3196	***	0.0003					a vs b	-0.03124	ns	0.9062					a vs b	0.05796	ns	0.7016
	a vs c	-0.1482	ns	0.2593					a vs c	-0.3975	****	<0.0001					a vs c	-0.01515	ns	0.995					a vs c	0.02291	ns	0.9885
	a vs d	0.6491	****	<0.0001					a vs d	0.8643	****	<0.0001					a vs d	0.8833	****	<0.0001					a vs d	0.6404	****	<0.0001
	a vs e	-0.1066	ns	0.5353					a vs e	-0.2157	**	0.0064					a vs e	0.6414	****	<0.0001					a vs e	0.6537	****	<0.0001
	a vs f	-0.08194	ns	0.7401					a vs f	-0.1775	*	0.0228					a vs f	0.6603	****	<0.0001					a vs f	0.6619	****	<0.0001
Figure 5N
	a	b	c	d	e	f
PC (μM)	0	0	0	40	40	40
CQ (μM)	0	0	40	0	0	40
,G-132 (μM)	0	5	0	0	5	0
Mean of PD-L1	45.6	58.6	54.5	18.5	39.7	20.4
	44.4	59.7	58.6	25.6	44.5	21.5
	52.6	56.7	54.67	22.2	42.5	24.5
	Dunnett Multiple Comparisons Test	Mean.Diff.	Summary	Adjusted P value
	a vs b	-10.8	**	0.0027
	a vs c	-8.39	*	0.0158
	a vs d	25.43	****	<0.0001
	a vs e	5.3	ns	0.1533
	a vs f	25.4	****	<0.0001

## Sheet: Figure 6
Figure 6B					Figure 6C								Figure 6E
	si-NC	si-SYVN1-1	si-SYVN1-2			a	b	c	d	e	f			a	b	c	d
Relative mRNA(SYVN1) expression	0.831219	0.371122	0.302142		si-SYVN1	——	——	#1	#1	#2	#2			OE-NC	OE-NC	OE-SYVN1	OE-SYVN1
	1.22544	0.532173	0.457962		PC (μM)	0	40	0	40	0	40		PC (μM)	0	40	0	40
	0.797358	0.301445	0.330632		PD-L1/GAPDH	1.08259	0.259137	0.769061	0.811478	1.16757	0.93684		PD-L1/GAPDH	0.99684	0.399331	0.361472	0.208927
						0.829365	0.245084	0.906964	1.01409	1.03235	0.969426			1.02657	0.369964	0.342893	0.254803
	Paired t test	P value	P value summary			0.973588	0.206215	0.906632	0.943859	1.08826	1.07485			0.991767	0.325925	0.316279	0.198345
	si-NC vs si-SYVN1-1	0.0231	*										SYVN1/GAPDH	0.118991	0.443494	0.647854	0.665548
	si-NC vs si-SYVN1-2	0.0156	*			Dunnett Multiple Comparisons Test	Mean.Diff.	Summary	Adjusted P value					0.169667	0.507827	0.659455	0.698271
						a vs b	0.725	*	0.0238					0.115301	0.530442	0.606374	0.612755
						a vs c	0.101	ns	0.8353
						a vs d	0.0387	ns	0.9963					Dunnett Multiple Comparisons Test	Mean.Diff.	Summary	Adjusted P value
						a vs e	-0.1342	ns	0.1497				PD-L1/GAPDH	a vs b	0.64	**	0.0022
						a vs f	-0.03186	ns	0.9917					a vs c	0.6648	***	0.001
														a vs d	0.7844	***	0.0001
													SYVN1/GAPDH	a vs b	-0.3593	*	0.0118
														a vs c	-0.5032	**	0.0013
														a vs d	-0.5242	**	0.0014
Figure 6I						Figure 6J										Figure 6K
	si-NC	si-SYVN1-1	si-SYVN1-2				PC (μM）		RKO			RKO+Jurkat					OE-NC	OE-HRD1
Relative mRNA(SYVN1) expression	0.94608	0.430286	0.477432		Cell viability (%)	si-NC	0	a	95.2238	102.424	102.028	73.6229	66.8547	82.2633		SYVN1/GAPDH	0.432699	0.686505
	0.920209	0.575691	0.583727				40	b	98.8239	98.6079	93.7117	17.4967	14.2206	18.1447			0.348896	0.907123
	1.14872	0.457983	0.302156			si-SYVN1-1	0	c	103.468	86.1874	97.3479	66.8187	70.4188	82.5873			0.439133	0.723731
							40	d	94.8638	101.884	102.748	68.1867	74.019	75.783		Paired t test	P value	P value summary
	Paired t test	P value	P value summary			si-SYVN1-2	0	e	98.8239	86.3314	93.4957	70.4188	61.3824	86.2234		si-NC vs si-SYVN1-1	0.0079	**
	si-NC vs si-SYVN1-1	0.0037	**				40	f	93.4597	100.912	96.9879	64.6226	70.0228	73.2629
	si-NC vs si-SYVN1-2	0.0073	**
								Dunnett Multiple Comparisons Test	Mean.Diff.	Summary	Adjusted P value
								a vs b	30.24	****	<0.0001
								a vs c	2.598	ns	0.9307
								a vs d	0.822	ns	0.9996
								a vs e	4.29	ns	0.6724
								a vs f	3.858	ns	0.7506
	Figure 6L										Figure 6M						Figure 6N
		PC (μM）		RKO			RKO+Jurkat					si-NC	si-PD-L1-1	si-PD-L1-2				PC (μM）		RKO			RKO+Jurkat
Cell viability (%)	OE-NC	0	a	98.7477	101.471	99.7817	77.7574	75.6204	66.6935		Relative mRNA(PD-L1) expression	0.965939	0.594605	0.516439		Cell viability (%)	si-NC	0	a	95.7951	97.7465	106.458	70.8793	76.2109	82.6577
		40	b	101.85	94.267	101.333	16.7164	20.4733	13.511			1.03527	0.628508	0.431272				40	b	93.8785	103.322	96.1436	12.3708	20.769	16.9009
	OE-SYVN1	0	c	98.4375	94.267	89.3727	20.4389	13.7178	17.3024			1	0.582368	0.681445			si-PD-L1-1	0	c	98.9662	97.4329	97.7465	13.3465	17.0403	10.6284
		40	d	94.9908	90.4412	100.126	14.614	13.6144	14.4416									40	d	93.8785	99.3147	101.231	17.3539	16.6221	12.6844
												Paired t test	P value	P value summary			si-PD-L1-2	0	e	97.3632	83.8425	97.7814	18.9917	21.0477	19.9675
			Dunnett Multiple Comparisons Test	Mean.Diff.	Summary	Adjusted P value						si-NC vs si-PD-L1-1	<0.0001	****				40	f	93.4952	101.231	97.3632	24.1491	13.8692	16.6918
			a vs b	28.65	****	<0.0001						si-NC vs si-PD-L1-2	0.0039	**
			a vs c	31.09	****	<0.0001													Dunnett Multiple Comparisons Test	Mean.Diff.	Summary	Adjusted P value
			a vs d	31.97	****	<0.0001													a vs b	31.06	****	<0.0001
																			a vs c	32.43	****	<0.0001
																			a vs d	31.44	****	<0.0001
																			a vs e	31.79	****	<0.0001
																			a vs f	30.49	****	<0.0001
	Figure 6O
	PC	35			40			45			50			55			60			65			70			75
SYVN1/GAPDH	-	1.14345	1.06259	1.11135	0.686354	0.54569	0.536779	0.241427	0.208212	0.292391	0.041289	0.038718	0.043987	0.723773	0.682114	0.626641	1.07184	0.862276	0.969301	0.591862	0.756722	0.581498	0.937055	0.716534	1.1896	1.13956	1.02798	1.08511
	+	0.962966	1.09071	1.08581	0.849668	0.841802	0.872788	0.558275	0.440411	0.575102	0.415719	0.389124	0.396058	0.839338	0.500295	0.602964	1.06599	0.804555	0.624441	0.685527	0.620687	0.613181	0.592014	0.725595	0.840184	1.26409	1.15236	1.0293
	Šídák Multiple Comparisons Test	Mean.Diff.	Summary	Adjusted P value
	- vs +
	35	0.0593	ns	0.9984
	40	-0.2651	*	0.0456
	45	-0.2773	*	0.032
	50	-0.359	**	0.0025
	55	0.02998	ns	>0.9999
	60	0.1361	ns	0.7289
	65	0.003562	ns	>0.9999
	70	0.2285	ns	0.124
	75	-0.06437	ns	0.9969
	Figure 6P									Figure 6Q
	45℃									pronase (1:300)
PC(μM）	0	20	40	80	160	320			PC(μM）	0	20	40	80	160
SYVN1/GAPDH	0.348193	0.470326	0.485051	0.675313	0.984844	0.972745			SYVN1/GAPDH	0.600665	0.627104	0.591505	0.849801	0.868007
	0.213482	0.477257	0.399335	0.662074	0.868136	0.997936				0.496673	0.69136	0.792521	0.829513	0.972035
	0.328874	0.437167	0.52904	0.698293	1.04159	1.03904				0.438182	0.753341	0.742277	0.802585	0.978135
	Dunnett Multiple Comparisons Test	Mean.Diff.	Summary	Adjusted P value						Dunnett Multiple Comparisons Test	Mean.Diff.	Summary	Adjusted P value
	0 vs 20	-0.1647	ns	0.1881						0 vs 20	-0.1788	ns	0.0603
	0 vs 40	-0.1743	*	0.0289						0 vs 40	-0.1969	*	0.0393
	0 vs 80	-0.3817	*	0.0209						0 vs 80	-0.3155	**	0.003
	0 vs 160	-0.668	**	0.0029						0 vs 160	-0.4276	***	0.0004
	0 vs 320	-0.7064	*	0.0104

## Sheet: Figure 7
Figure 7C																									Figure 7D
si-NC				si-NC+PC				si-SYVN1-1				si-SYVN1-1+PC				si-SYVN1-2				si-SYVN1-2+PC					OE-NC				OE-NC+PC				OE-SYVN1				si-SYVN1+PC
distance	red-PD-L1	green-SYVN1		distance	red-PD-L1	green-SYVN1		distance	red-PD-L1	green-SYVN1		distance	red-PD-L1	green-SYVN1		distance	red-PD-L1	green-SYVN1		distance	red-PD-L1	green-SYVN1			distance	red-PD-L1	green-SYVN1		distance	red-PD-L1	green-SYVN1		distance	red-PD-L1	green-SYVN1		distance	red-PD-L1	green-SYVN1
0	0	8		0	51	87		0	17	16		0	38	97		0	154	42		0	71	26			0	177	82		0	0	67		0	60	104		0	51	87
0.5	10.677	7.5333		0.5263	67.28	97.94		0.5	25.321	17.6135		0.5	37.61	97		0.5128	148.986	43.7222		0.4998	80.582	26.29			0.4878	149.874	86.334		0.4762	0	70.138		0.4877	40.048	108.296		0.5263	67.28	97.94
1	16.464	7.016		1.0526	51.347	92.33		1	28.474	16.1788		1	28.939	97		1.0256	178.722	49.0556		0.9997	63.15	27.11			0.9756	127.338	89.065		0.9524	0	71.344		0.9753	49.66	112.843		1.0526	51.347	92.33
1.5	4.52	7.784		1.5789	51.864	102.352		1.5	26.562	16.2862		1.5	47.955	97		1.5385	190.25	51.5417		1.4995	72.45	27.235			1.4634	136.754	92.657		1.4286	0	70.192		1.463	45.299	106.502		1.5789	51.864	102.352
2	3.883	7.9307		2.1053	67.188	100.066		2	23.887	17.2594		2	47.367	96.3633		2.0513	197.111	53.3333		1.9994	101.14	30.12			1.9512	127.82	95.795		1.9048	0	70.5		1.9506	59.204	120.45		2.1053	67.188	100.066
2.5	5.2	8.2667		2.6316	86.759	94.717		2.5	31.459	15.9583		2.5	41.908	96.8775		2.5641	196.847	53.1528		2.4992	94.188	30.375			2.439	121.269	97		2.381	0	73.581		2.4383	45.028	130.779		2.6316	86.759	94.717
3	12.88	9.432		3.1579	65.463	91.665		3	50.099	16.9764		3	48.502	93.9918		3.0769	187.5	52.8333		2.9991	107.65	31.7			2.9268	102.264	97		2.8571	0	72.934		2.926	73.311	119.653		3.1579	65.463	91.665
3.5	12.544	9.3733		3.6842	72.324	101.747		3.5	45.399	17.6582		3.5	51.4	94.8		3.5897	193.903	61.8889		3.4989	116.925	32.9025			3.4146	117.116	97		3.3333	1.392	72.966		3.4136	56.972	113.791		3.6842	72.324	101.747
4	46.693	13.4907		4.2105	63.934	83.768		4	57.656	17.6332		4	50.339	94.8163		4.1026	224.111	75.7778		3.9988	138.76	37.84			3.9024	77.426	97		3.8095	0.312	75.188		3.9013	74.785	113.941		4.2105	63.934	83.768
4.5	23.848	9.8		4.7368	85.413	86.305		4.5	68.144	19.7528		4.5	43.729	94.8959		4.6154	229	79		4.4986	140.08	38.34			4.3902	96.328	97		4.2857	0	81.061		4.3889	76.827	109.049		4.7368	85.413	86.305
5	16.8	10.3333		5.2632	90.841	87.793		5	76.26	20.7436		5	58.673	96.6531		5.1282	233.444	78.8333		4.9984	149	42.25			4.878	100.929	97		4.7619	0.527	77.668		4.8766	63.324	107.398		5.2632	90.841	87.793
5.5	35.483	11.0907		5.7895	85.203	83.153		5.5	75.955	20.2129		5.5	65.39	96.2918		5.641	227.903	88.0417		5.4983	169.048	47.2			5.3659	97.966	97		5.2381	3.416	82.031		5.3643	73.952	115.917		5.7895	85.203	83.153
6	40.96	11.152		6.3158	98.925	88.668		6	78.421	21.2862		6	77.441	94.102		6.1538	237.333	97.6667		5.9981	175.56	50.92			5.8537	105.588	95.909		5.7143	20.547	78.328		5.8519	66.491	105.758		6.3158	98.925	88.668
6.5	39.787	11.3573		6.8421	107.201	110.279		6.5	89.91	24.9667		6.5	78.769	91.9653		6.6667	219.458	102.292		6.498	189.83	57.37			6.3415	88.479	95.529		6.1905	39.733	87.932		6.3396	72.73	110.368		6.8421	107.201	110.279
7	46.229	12.88		7.3684	88.224	103.514		7	77.998	22.5405		7	77.4	88.6		7.1795	213.833	105.111		6.9978	201.03	62.25			6.8293	110.576	96.525		6.6667	36.684	92.059		6.8272	74.298	114.669		7.3684	88.224	103.514
7.5	63.2	17		7.8947	91.809	108.089		7.5	105.343	28.833		7.5	87.98	86.6837		7.6923	184.125	110.917		7.4977	195.188	64.75			7.3171	110.829	93.689		7.1429	70.609	95.91		7.3149	89.533	115.369		7.8947	91.809	108.089
8	81.728	21.9333		8.4211	89.602	124.211		8	125.099	33.5316		8	98.057	83.7837		8.2051	211.667	120.444		7.9975	194.36	67.92			7.8049	120.242	94.061		7.619	115	106		7.8026	85.225	127.394		8.4211	89.602	124.211
8.5	93.952	25.0533		8.9474	74.781	136.972		8.5	151.661	40.9559		8.5	89.557	83.1918		8.7179	227.417	111.194		8.4973	195.863	71.355			8.2927	115.762	94.46		8.0952	135.239	118.772		8.2902	82.75	123.25		8.9474	74.781	136.972
9	93.24	25.32		9.4737	88.23	148.366		9	155.892	41.8766		9	119.029	84.2245		9.2308	246	100		8.9972	217.07	71.48			8.7805	127.23	94.564		8.5714	168.188	130.98		8.7779	87.633	121.148		9.4737	88.23	148.366
9.5	125.12	34.064		10	117	132		9.5	158.341	42.8481		9.5	116.451	82.1633		9.7436	247.056	81.7083		9.497	220.62	70.34			9.2683	134.445	94.746		9.0476	196.216	145.213		9.2655	99.804	117.271		10	117	132
10	139.267	37.6		10.5263	103.044	144.126		10	204.563	55.1609		10	122.184	85.1837		10.2564	253.444	72.8889		9.9969	255	73.5			9.7561	118.531	93.351		9.5238	228.203	171.891		9.7532	113.429	123.266		10.5263	103.044	144.126
10.5	150.128	40.464		11.0526	110.645	144.277		10.5	232.705	62.6662		10.5	157.8	86.1		10.7692	255	69		10.4967	255	70.495			10.2439	138.913	88.538		10	248.204	200.518		10.2409	115.119	143.221		11.0526	110.645	144.277
11	170.288	45.8587		11.5789	143.488	145.036		11	252.702	68.431		11	134.008	80.9714		11.2821	255	69		10.9966	254.58	69.2			10.7317	137.974	82.91		10.4762	255	224.234		10.7285	152.575	160.751		11.5789	143.488	145.036
11.5	191.259	51.944		12.1053	167.464	167.047		11.5	255	69		11.5	162.633	69.3918		11.7949	255	69.7917		11.4964	255	70.085			11.2195	152.228	80.668		10.9524	255	245.061		11.2162	185.845	178.449		12.1053	167.464	167.047
12	206.264	55.744		12.6316	177.133	176.521		12	255	69		12	193.498	60.0694		12.3077	251	69.3333		11.9963	255	70.76			11.7073	171.039	89.722		11.4286	255	250.875		11.7038	214.934	203.052		12.6316	177.133	176.521
12.5	227.667	61.6667		13.1579	184.938	193.286		12.5	255	69		12.5	209.102	58.5204		12.8205	253.583	70.8472		12.4961	255	70.875			12.1951	171.844	96.195		11.9048	255	253.389		12.1915	244.329	232.977		13.1579	184.938	193.286
13	237.043	63.696		13.6842	229.62	187.777		13	255	69		13	248.967	67.3143		13.3333	255	71.4444		12.9959	255	69.18			12.6829	168.019	102.601		12.381	255	255		12.6792	254.168	239.081		13.6842	229.62	187.777
13.5	247.912	66.904		14.2105	220.873	192.277		13.5	255	69		13.5	252.747	68.4367		13.8462	255	71		13.4958	255	69.9975			13.1707	212.606	123.293		12.8571	255	255		13.1668	255	230.745		14.2105	220.873	192.277
14	255	69		14.7368	227.502	186.211		14	255	69		14	255	69		14.359	255	73		13.9956	255	69			13.6585	245.533	141.32		13.3333	255	255		13.6545	255	211.862		14.7368	227.502	186.211
14.5	255	69		15.2632	223.304	194.213		14.5	255	69		14.5	255	69		14.8718	255	75.4306		14.4955	255	70.485			14.1463	252.151	148.622		13.8095	255	255		14.1421	255	215.976		15.2632	223.304	194.213
15	255	69		15.7895	234.554	204.784		15	255	69		15	255	69		15.3846	255	78.8333		14.9953	255	71.25			14.6341	254.002	145.041		14.2857	255	255		14.6298	255	226.659		15.7895	234.554	204.784
15.5	255	69		16.3158	231.065	216.618		15.5	255	69		15.5	255	69		15.8974	255	73.4167		15.4952	255	69.5075			15.122	255	141.053		14.7619	255	254.517		15.1175	255	235.461		16.3158	231.065	216.618
16	255	69		16.8421	239.082	215.098		16	255	69		16	255	69		16.4103	255	72		15.995	255	77.36			15.6098	255	143.749		15.2381	255	249.5		15.6051	255	240.076		16.8421	239.082	215.098
16.5	255	75.416		17.3684	199.288	225.186		16.5	255	69		16.5	255	69		16.9231	249.792	78.2917		16.4948	255	74.0775			16.0976	255	142.67		15.7143	255	234.295		16.0928	255	243.747		17.3684	199.288	225.186
17	255	83.664		17.8947	197.946	214.439		17	255	69		17	255	69		17.4359	232.222	83.3889		16.9947	255	76.61			16.5854	255	148.08		16.1905	255	220.543		16.5804	255	247.25		17.8947	197.946	214.439
17.5	255	78.0667		18.4211	197.017	206.032		17.5	255	69		17.5	255	69		17.9487	241.944	84.2222		17.4945	255	79.25			17.0732	255	136.313		16.6667	255	215.105		17.0681	255	247.038		18.4211	197.017	206.032
18	255	80.152		18.9474	190.612	200.263		18	255	69		18	255	69		18.4615	215	75		17.9944	255	74.46			17.561	255	128.471		17.1429	255	214.875		17.5558	255	252.882		18.9474	190.612	200.263
18.5	255	78.24		19.4737	208.589	193.608		18.5	255	69		18.5	255	69		18.9744	214.25	64.6389		18.4942	255	70.5225			18.0488	255	124.781		17.619	255	220.23		18.0434	255	255		19.4737	208.589	193.608
19	255	78.6693		20	158.667	223.667		19	255	69		19	255	69		19.4872	184.667	52.9444		18.9941	255	70.02			18.5366	255	126.035		18.0952	255	231.062		18.5311	255	255		20	158.667	223.667
19.5	255	78.24		20.5263	187.152	209.518		19.5	255	69		19.5	255	69		20	163.75	49.0417		19.4939	255	70.035			19.0244	255	117.284		18.5714	255	244.578		19.0187	255	254.304		20.5263	187.152	209.518
20	255	78.4		21.0526	181.358	176.096		20	255	69		20	255	69		20.5128	141.333	43.7778		19.9938	255	69			19.5122	255	100.45		19.0476	255	235.625		19.5064	255	254.377		21.0526	181.358	176.096
20.5	255	87.5573		21.5789	165.389	141.199		20.5	255	69		20.5	255	69		21.0256	159.042	42.875		20.4936	255	69			20	255	95.032		19.5238	255	226.507		19.9941	255	255		21.5789	165.389	141.199
21	255	96.376		22.1053	145.504	121.909		21	255	69		21	255	69		21.5385	172.667	46.6667		20.9934	255	70.36			20.4878	255	79.247		20	255	222.609		20.4817	255	255		22.1053	145.504	121.909
21.5	255	91.8453		22.6316	127.587	108.1		21.5	255	69		21.5	255	69		22.0513	166.556	45.0278		21.4933	255	74.8175			20.9756	255	70.773		20.4762	249.319	220.496		20.9694	255	255		22.6316	127.587	108.1
22	255	101.635		23.1579	98.774	88.285		22	255	69		22	255	69		22.5641	154.111	41.7778		21.9931	255	77.92			21.4634	255	69		20.9524	226.047	234.266		21.457	255	255		23.1579	98.774	88.285
22.5	255	101.4		23.6842	79.305	74.942		22.5	255	69		22.5	255	69		23.0769	161.125	43.375		22.493	255	79.3125			21.9512	255	69		21.4286	192.218	229.765		21.9447	255	255		23.6842	79.305	74.942
23	255	95.7813		24.2105	48.966	65.308		23	255	69		23	255	69		23.5897	174.722	46.8333		22.9928	255	79.99			22.439	255	69		21.9048	164.77	213.754		22.4324	255	255		24.2105	48.966	65.308
23.5	255	89.6027		24.7368	52.58	65.054		23.5	255	69		23.5	255	69		24.1026	149.25	40.1944		23.4927	255	77.66			22.9268	255	69		22.381	119.64	192.571		22.92	255	255		24.7368	52.58	65.054
24	255	81.136		25.2632	29.618	67.607		24	255	69		24	255	69		24.6154	144	39.3333		23.9925	255	79.96			23.4146	255	69		22.8571	92.5	153.75		23.4077	255	255		25.2632	29.618	67.607
24.5	255	76.2907		25.7895	17.455	71.47		24.5	255	69		24.5	255	69		25.1282	141.625	38.4028		24.4923	255	82.6525			23.9024	255	69		23.3333	73.926	127.122		23.8953	255	255		25.7895	17.455	71.47
25	255	73		26.3158	21.34	69.196		25	255	69		25	255	69		25.641	119.167	34.1667		24.9922	255	85.25			24.3902	255	69		23.8095	49.793	110.227		24.383	255	255		26.3158	21.34	69.196
25.5	255	69.144		26.8421	7.418	64.277		25.5	255	69		25.5	255	69		26.1538	114.292	35.9583		25.492	255	88.7675			24.878	245.134	66.246		24.2857	38.995	103.753		24.8707	255	254.062		26.8421	7.418	64.277
26	255	69		27.3684	5.666	62.584		26	255	69		26	255	69		26.6667	93.111	35.7778		25.9919	255	87.38			25.3659	210.136	56.53		24.7619	43.141	99.766		25.3583	254.834	243.388		27.3684	5.666	62.584
26.5	251.715	68.0613		27.8947	9.282	62.193		26.5	255	69		26.5	245.567	66.3571		27.1795	120.944	36.4167		26.4917	255	89.5725			25.8537	204.622	55.336		25.2381	34.394	106.528		25.846	252.703	214.662		27.8947	9.282	62.193
27	227.056	61.12		28.4211	4.321	62.524		27	255	69		27	198.306	53.5714		27.6923	134.5	37.5		26.9916	255	92.19			26.3415	176.981	47.706		25.7143	31.867	103.227		26.3336	245.235	200.308		28.4211	4.321	62.524
27.5	190.667	51.2		28.9474	0	65.712		27.5	249.571	67.3714		27.5	139.755	37.9796		28.2051	111.875	37.3611		27.4914	239.312	91.4375			26.8293	163.207	43.786		26.1905	38.43	102.131		26.8213	232.405	183.856		28.9474	0	65.712
28	166.397	44.7173		29.4737	1.392	67.119		28	242.377	65.3693		28	130.4	35.2		28.7179	92.222	38.2222		27.9913	240.56	89.96			27.3171	152.949	40.933		26.6667	34.188	106.312		27.309	182.775	168.125		29.4737	1.392	67.119
28.5	174.584	46.856		30	14	67		28.5	219.971	59.2125		28.5	122.914	34.3429		29.2308	110.042	39.25		28.4911	226.165	89.095			27.8049	126.322	34.026		27.1429	22.969	108.658		27.7966	164.619	152.543		30	14	67
29	164.352	44.1547						29	203.099	54.7065		29	110.743	31.8816		29.7436	131.5	40.8889		28.9909	218.97	86.34			28.2927	113.924	30.599		27.619	24.609	102.289		28.2843	141.474	147.393
29.5	152.635	41.4053						29.5	187.997	50.5224		29.5	100.737	30.9265		30.2564	119.583	42.2222		29.4908	183.023	83.54			28.7805	76.971	20.529		28.0952	17.228	103.186		28.7719	152.167	140.24
30	147.2	40						30	178.053	48.1343		30	90.061	30.1429		30.7692	136.667	42.3333		29.9906	168.5	85			29.2683	88.688	24.138		28.5714	29.672	104.094		29.2596	135.585	129.17
30.5	119.888	32.4773						30.5	161.229	43.5284		30.5	69.11	28.8857		31.2821	139.014	44.8194		30.4905	178.952	80.2275			29.7561	70.415	19.097		29.0476	12.768	111.28		29.7473	127.222	118.227
31	107.352	29.0453						31	150.01	40.312		31	59.894	27.4571		31.7949	135.611	44.7778		30.9903	132.35	78.54			30.2439	31.165	8.758		29.5238	1.434	114.355		30.2349	104.486	82.503
31.5	107.896	29.064						31.5	120.914	32.495		31.5	59	26.4		32.3077	126.5	46.875		31.4902	123.35	76.285			30.7317	28.314	7.803		30	13.844	110.376		30.7226	69.973	72.153
32	108.864	29.056						32	130.926	35.5714		32	63.176	24.3796		32.8205	103.667	50.1111		31.99	117.56	75.08			31.2195	26.341	7.295		30.4762	4	108		31.2102	38.654	56.505
32.5	114.8	30.7333						32.5	109.964	29.8749		32.5	59.265	24.0102		33.3333	86.431	50.4583		32.4898	115.375	74.0625			31.7073	31.241	8.666						31.6979	15.455	49.321
33	87.32	23.784						33	88.598	24.0224		33	58.38	23.0449		33.8462	96.5	51.6667		32.9897	112.25	71.96			32.1951	17.41	5.188						32.1856	22.016	47.573
33.5	80.395	21.912						33.5	69.479	18.9149		33.5	38.733	22.0122		34.359	101.847	52.2361		33.4895	108.728	71.3775			32.6829	13.646	3.979						32.6732	8.956	30.765
34	133.867	36.1067						34	65.551	17.6457		34	21.861	20.2571		34.8718	93.889	54.1111		33.9894	109.68	67.26			33.1707	4.496	2.597						33.1609	0	0
34.5	107.632	29.008						34.5	58.177	15.4589		34.5	16.627	19.9633		35.3846	86.417	55.2083		34.4892	106.062	63.2375			33.6585	9.695	3.669
35	95.6	26.5333						35	60.156	16.0767		35	24	21		35.8974	92.056	57.1667		34.9891	119.75	61			34.1463	17.745	4.915
35.5	95.928	26.0267						35.5	42.779	13.2286						36.4103	99.069	55.0694		35.4889	119.755	52.065			34.6341	0.976	1.519
36	85	23.768						36	43.516	12.0481						36.9231	72	55		35.9888	115.6	45.08			35.122	2.023	2.433
36.5	68.563	21.032						36.5	38.069	11.1465										36.4886	89.9	39.7925			35.6098	28	8
37	66.019	22.0667						37	5.893	9.1192										36.9884	103.42	35.21			36.0976	165.094	49.5638
37.5	40	23						37.5	36.612	10.7497										37.4883	113.312	32.3125			36.5854	144.816	44.4414
								38	25.114	8.4304										37.9881	115.36	31.38			37.0732	147.47	47.9775
								38.5	27.898	8.8893										38.488	125.56	33.63			37.561	140.403	48.2214
								39	24.508	9.632										38.9878	129.98	35.08			38.0488	132.606	46.735
								39.5	54	15										39.4877	144.072	41.255			38.5366	133.904	46.3397
																				39.9875	145	42
	Figure 7E						Figure 7F								Figure 7G								Figure 7H
	PC (μM)	0	10	20	40		PC (h)	0	3	6	9	12	24			MC38		Lewis		AOM/DSS				Time (h)	CHX			CHX+PC
	PD-L1/GAPDH	0.990071	0.930596	0.555794	0.567254		PD-L1/GAPDH	1.04913	0.754334	0.656871	0.572273	0.516553	0.450354			0 mg/kg	50 mg/kg	0 mg/kg	50 mg/kg	0 mg/kg	50 mg/kg		SYVN1/GAPDH	0	0.934211	0.853572	1.21222	0.870051	1.05887	0.867376
		1.05214	0.911749	0.508271	0.458466			1.09624	0.786618	0.745893	0.555868	0.510374	0.441021		Positive area of SYVN1 (%)	0.285	1.704	0.322	1.946	0.329	1.889			1	0.657558	0.629879	0.563128	0.593525	0.667204	0.883189
		1.00596	0.872292	0.474597	0.470905			1.13774	0.809109	0.841906	0.588775	0.472116	0.390238			0.245	1.5604	0.423	1.382	0.443	2.85			3	0.494615	0.472538	0.456504	0.694008	0.605045	0.808917
	HRD1/GAPDH	0.587134	0.679885	0.911418	1.05577		HRD1/GAPDH	0.162626	0.331777	0.486779	0.525791	0.665691	1.00495			0.592	1.598	0.691	1.567	0.81	2.085			6	0.356092	0.331098	0.346974	0.762577	0.631687	0.693156
		0.436942	0.616622	0.83811	0.9848			0.165539	0.312834	0.42504	0.515204	0.62475	0.931386											9	0.456594	0.329444	0.269354	0.834662	0.606974	0.533666
		0.413233	0.647713	0.837958	1.03867			0.148163	0.342072	0.537029	0.588013	0.700199	0.968823			Šídák Multiple Comparisons Test	Mean.Diff.	Summary	Adjusted P value						log(inhibitor) vs. normalized response -- Variable slope
																0 vs 50									Best Fit Value	CHX	PC+CHX
	Dunnett’s multiple-comparison test	Mean.Diff.	Summary	Adjusted P value			Dunnett’s multiple-comparison test	Mean.Diff.	Summary	Adjusted P value						MC38	-1.247	***	0.0005						LogIC50	0.3744	3.979
	PD-L1/GAPDH	0 vs 10	0.1112	*	0.0397		PD-L1/GAPDH	0 vs 3	0.311	****	<0.0001					Lewis	-1.153	***	0.001						HillSlope	-0.5398	-0.1033
		0 vs 20	0.5032	****	<0.0001			0 vs 6	0.3461	****	<0.0001					AOM/DSS	-1.747	****	<0.0001						IC50	2.368	9535
		0 vs 40	0.5172	****	<0.0001			0 vs 9	0.5221	****	<0.0001
	HRD1/GAPDH	0 vs 10	-0.169	**	0.0022			0 vs 12	0.5947	****	<0.0001
		0 vs 20	-0.3834	****	<0.0001			0 vs 24	0.6672	****	<0.0001
		0 vs 40	-0.5473	****	<0.0001		HRD1/GAPDH	0 vs 3	-0.1701	***	0.0002
								0 vs 6	-0.3242	****	<0.0001
								0 vs 9	-0.3842	****	<0.0001
								0 vs 12	-0.5048	****	<0.0001
								0 vs 24	-0.8096	****	<0.0001
	Figure 7J						Figure 7L
	PC (μM)	0	10	20	40		PC (h)	0	3	6	9	12	24
	PD-L1/GAPDH	1.11224	0.860416	0.722228	0.513003		PD-L1/GAPDH	0.863206	0.815265	0.897382	0.768668	0.456464	0.212706
		1.03081	0.849033	0.629311	0.482831			0.930426	0.792746	0.811643	0.622998	0.428624	0.226558
		0.963673	0.80575	0.606048	0.455634			0.944969	0.852267	0.852011	0.821713	0.362535	0.195974
	AMPKα/GAPDH	0.696766	0.604851	0.65415	0.808384		AMPKα/GAPDH	0.781702	0.76992	1.01593	0.883658	0.886853	0.713657
		0.710272	0.627894	0.701455	0.734236			0.81648	0.760404	0.845312	0.798531	0.921083	0.678451
		0.74848	0.668363	0.745602	0.763436			0.811985	0.796336	0.879044	0.857955	0.826511	0.774496
	p-AMPKα (Thr172)/GAPDH	0.541072	0.785576	0.658848	0.764372		p-AMPKα (Thr172)/GAPDH	0.351356	0.63808	0.650373	0.899295	0.59493	0.550623
		0.492295	0.782261	0.812919	0.913051			0.320717	0.6693	0.609926	0.875495	0.672527	0.6224
		0.447697	0.800617	0.815219	0.859947			0.329037	0.631177	0.680181	0.89251	0.72398	0.722744
	Dunnett’s multiple-comparison test	Mean.Diff.	Summary	Adjusted P value			Dunnett’s multiple-comparison test	Mean.Diff.	Summary	Adjusted P value
	PD-L1/GAPDH	0 vs 10	0.1972	***	0.0003		PD-L1/GAPDH	0 vs 0.5	0.09277	ns	0.2521
		0 vs 20	0.383	****	<0.0001			0 vs 1.5	0.05919	ns	0.7155
		0 vs 40	0.5518	****	<0.0001			0 vs 3	0.1751	**	0.0022
	AMPKα/GAPDH	0 vs 10	0.0848	ns	0.1371			0 vs 6	0.497	****	<0.0001
		0 vs 20	0.0181	ns	0.9499			0 vs 9	0.7011	****	<0.0001
		0 vs 40	-0.05018	ns	0.5074		AMPKα/GAPDH	0 vs 0.5	0.02784	ns	0.9844
	p-AMPKα (Thr172)/GAPDH	0 vs 10	-0.2958	****	<0.0001			0 vs 1.5	-0.11	ns	0.114
		0 vs 20	-0.2686	****	<0.0001			0 vs 3	-0.04333	ns	0.9016
		0 vs 40	-0.3521	****	<0.0001			0 vs 6	-0.07476	ns	0.4832
								0 vs 9	0.08119	ns	0.3919
							p-AMPKα (Thr172)/GAPDH	0 vs 0.5	-0.3125	****	<0.0001
								0 vs 1.5	-0.3131	****	<0.0001
								0 vs 3	-0.5554	****	<0.0001
								0 vs 6	-0.3301	****	<0.0001
								0 vs 9	-0.2982	****	<0.0001

## Sheet: Figure 8
Figure 8A						Figure 8B					Figure 8C									Figure 6D
	CCd (μM)	PC (μM)	Relative protein level				Pim1 (μM)	PC (μM)	Relative protein level			Time (h)	CHX			CHX+PC				PC (μM)	0	40
GAPDH	0	0	1.01438			GAPDH	0	0	0.92933		LKB1/GAPDH	0	1.33936	1.31478	1.31215	1.05462	1.05342	1.06865		Relative mRNA(LKB1) expression	0.948246	0.946058
	0	30	0.983627				0	30	0.968909			1	1.32942	1.36331	1.37713	1.25438	1.22313	1.22404			1.00231	0.926588
	10	0	1.04959				5	0	1.02947			3	0.926517	0.956118	0.945284	1.2688	1.28392	1.3084			1.05215	0.926588
	10	0	0.952406				10	0	0.970716			6	0.649447	0.671993	0.66847	1.37076	1.24239	1.26295
PD-L1	0	0	0.974945				5	30	0.953381			9	0.505904	0.546404	0.49939	1.15032	1.16757	1.22052		Paired t test	P value	P value summary
	0	30	0.377216				10	30	1.1482				log(inhibitor) vs. normalized response -- Variable slope							0 vs 40	0.0917	ns
	10	0	0.938362			PD-L1	0	0	0.949094				Best Fit Value	CHX	PC+CHX
	10	0	0.993244				0	30	0.39194				LogIC50	0.9423	instability
AMPKα	0	0	0.862674				5	0	0.875229				HillSlope	-2.455	instability
	0	30	0.842973				10	0	0.868454				IC50	8.756	instability
	10	0	0.778072				5	30	0.884934
	10	0	0.793831				10	30	0.813299
p-AMPKα (Thr172)	0	0	0.700971			LKB1	0	0	0.556962
	0	30	1.06019				0	30	1.03716
	10	0	0.404184				5	0	0.43247
	10	0	0.381849				10	0	0.421926
							5	30	0.491031
							10	30	0.344008
						AMPKα	0	0	0.86729
							0	30	0.837292
							5	0	0.74746
							10	0	0.759628
							5	30	0.802017
							10	30	0.759864
						p-AMPKα (Thr172)	0	0	0.429862
							0	30	0.863503
							5	0	0.444249
							10	0	0.364594
							5	30	0.378219
							10	30	0.380406
	Figure 8E
	PC	36			39			42			45			48			51
LKB1/GAPDH	-	0.856687	0.878997	0.848252	0.740869	0.717469	0.680771	0.632361	0.603461	0.608904	0.333988	0.33931	0.29006	0.354924	0.33438	0.344371	0.418005	0.408121	0.386909
	+	0.932637	0.87494	0.937649	0.808192	0.874978	0.869363	0.901599	0.918416	0.932094	0.854121	0.857134	0.876443	0.884121	0.895829	0.91129	0.678711	0.693333	0.695939
	Šídák Multiple Comparisons Test	Mean.Diff.	Summary	Adjusted P value
	- - +
	36	-0.05376	*	0.0356
	39	-0.1378	****	<0.0001
	42	-0.3025	****	<0.0001
	45	-0.5414	****	<0.0001
	48	-0.5525	****	<0.0001
	51	-0.285	****	<0.0001
	Figure 8G								Figure 8I								Figure 8P
	42℃								pronase (1:400)									PC (μM）		RKO			RKO+Jurkat
PC(μM）	0	10	20	40	80	160		PC(μM）	0	10	20	40	80	160		Cell viability (%)	WT	0	a	90.519	102.364	107.117	63.0662	66.8692	58.7086
LKB1/GAPDH	0.364668	0.675798	0.700935	0.699535	0.78898	0.919767		LKB1/GAPDH	0.286456	0.409803	0.551472	0.889021	0.896137	1.11069				30	b	94.4408	103.116	94.52	23.4914	23.016	16.9946
	0.47871	0.59696	1.01574	1.16595	1.40577	1.31109			0.358586	0.471659	0.624689	0.875214	0.925454	1.07798			Asp141A	0	c	77.0501	90.4793	103.037	67.0672	56.5694	62.2739
	0.60189	0.849053	1.13341	1.37589	1.15164	1.43505			0.370373	0.471654	0.621711	0.901344	0.925518	1.04631				30	d	81.4473	89.3701	76.6539	27.2943	27.8489	31.2558
																	Ser428A	0	e	95.1539	92.6185	81.0115	62.7493	67.4634	57.9559
	Dunnett Multiple Comparisons Test	Mean.Diff.	Summary	Adjusted P value					Dunnett Multiple Comparisons Test	Mean.Diff.	Summary	Adjusted P value						30	f	90.519	91.5093	86.1218	58.352	50.9045	64.8884
	0 vs 10	-0.2255	ns	0.2801					0 vs 10	-0.1126	**	0.004
	0 vs 20	-0.4683	*	0.0115					0 vs 20	-0.2608	****	<0.0001							Dunnett Multiple Comparisons Test	Mean.Diff.	Summary	Adjusted P value
	0 vs 40	-0.5987	**	0.0022					0 vs 40	-0.5501	****	<0.0001							a vs b	22.18	****	<0.0001
	0 vs 80	-0.6337	**	0.0015					0 vs 80	-0.5772	****	<0.0001							a vs c	5.361	ns	0.4853
	0 vs 160	-0.7402	***	0.0004					0 vs 160	-0.7399	****	<0.0001							a vs d	25.8	****	<0.0001
																			a vs e	5.282	ns	0.499
																			a vs f	7.725	ns	0.1781

## Sheet: Figure 9
	Figure 9D
		Patient#1						Patient#2						Patient#3						Patient#4						Patient#5						Patient#6
		PT			CT			PT			CT			PT			CT			PT			CT			PT			CT			PT			CT
Mean of fluorescence intensity (%)	PD-L1	10.45	14.67	16.456	58.6	49.66	52.46	20.43	25.34	17.45	38.46	44.34	42.94	18.46	19.57	15.35	46.46	50.36	39.57	24.35	18.64	28.35	43.46	46.46	51.34	12.35	24.45	18.57	46.4	50.35	52.34	22.5	18.67	19.57	56.46	49.4	51.46
	SYVN1	54.46	46.67	52.67	13.4	18.56	15.46	47.44	36.56	39.46	12.34	9.956	8.46	54.47	56.577	55.466	16.46	19.5	20.55	55.344	56.86	52.345	22.56	25.34	24.354	51.45	48.57	52.55	21.45	8.6	10.67	56.395	55.35	52.34	15.34	11.435	16.6
			Šídák Multiple Comparisons Test	Mean.Diff.	Summary	Adjusted P value			Šídák Multiple Comparisons Test	Mean.Diff.	Summary	Adjusted P value			Šídák Multiple Comparisons Test	Mean.Diff.	Summary	Adjusted P value			Šídák Multiple Comparisons Test	Mean.Diff.	Summary	Adjusted P value			Šídák Multiple Comparisons Test	Mean.Diff.	Summary	Adjusted P value			Šídák Multiple Comparisons Test	Mean.Diff.	Summary	Adjusted P value
			PT - CT						PT - CT						PT - CT						PT - CT						PT - CT						PT - CT
			PD-L1	-39.71	****	<0.0001			PD-L1	-20.84	***	0.0004			PD-L1	-27.67	****	<0.0001			PD-L1	-23.31	****	<0.0001			PD-L1	-31.24	***	0.0001			PD-L1	-32.19	****	<0.0001
			SYVN1	35.46	****	<0.0001			SYVN1	30.9	****	<0.0001			SYVN1	36.67	****	<0.0001			SYVN1	30.77	****	<0.0001			SYVN1	37.28	****	<0.0001			SYVN1	40.24	****	<0.0001
Figure 9F
		Patient#1			Patient#2			Patient#3			Patient#4
Mean of fluorescence intensity (%)	PD-L1	52.2	45.4	47.2	54.2	53.2	55.6	16.3	25.2	22.6	22.4	25.3	26.1
	SYVN1	18.3	14.6	16.2	23.45	21.5	17.4	43.2	46.2	45.2	53.1	55.9	48.2
			Šídák Multiple Comparisons Test	Mean.Diff.	Summary	Adjusted P value
			PD-L1 - SYVN1
			Patient#1	31.9	****	<0.0001
			Patient#2	33.55	****	<0.0001
			Patient#3	-23.5	****	<0.0001
			Patient#4	-27.8	****	<0.0001
Figure 9H
		SYVN1-Low						syvn1-high
	Lung patient	Patient#1	Patient#2	Patient#3	Patient#4	Patient#5	Patient#6	Patient#7	Patient#8	Patient#9	Patient#10	Patient#11	Patient#12
Changes in diameter (%)		-100	-47	-31	-100	-96	-25	-12	-16	-29	-9	-25	-33

## Sheet: S1
	Figure S1A										Figure S1B
	PC	HCT116			Dunnett’s multiple-comparison test	Mean.Diff.	Summary	Adjusted P value			PC	HT29			Dunnett’s multiple-comparison test	Mean.Diff.	Summary	Adjusted P value
Mean of PD-L1	0 μM	0.977647	0.9977	1.02465	0 vs 10	0.02411	ns	0.9017		Mean of PD-L1	0 μM	1.0699	1.0058	0.924303	0 vs 10	0.04096	ns	0.7242
	10 μM	0.983487	0.993976	0.9502	0 vs 20	0.3468	***	0.0001			10 μM	0.958944	0.906801	1.01137	0 vs 20	0.4674	****	<0.0001
	20 μM	0.579025	0.7296	0.650875	0 vs 40	0.533	****	<0.0001			20 μM	0.605418	0.524835	0.467403	0 vs 40	0.5789	****	<0.0001
	40 μM	0.496431	0.516461	0.388165							40 μM	0.425092	0.399826	0.438415
	Figure S1C										Figure S1D
	PC	MC38			Dunnett’s multiple-comparison test	Mean.Diff.	Summary	Adjusted P value			PC	H460			Dunnett’s multiple-comparison test	Mean.Diff.	Summary	Adjusted P value
Mean of PD-L1	0 μM	1.00818	1.04541	0.946409	0 vs 10	0.03606	ns	0.6908		Mean of PD-L1	0 μM	1.00048	0.9526	1.04692	0 vs 10	0.2996	**	0.0043
	10 μM	0.99795	0.948987	0.944872	0 vs 20	0.111	ns	0.0524			10 μM	0.824804	0.675059	0.601414	0 vs 20	0.4417	***	0.0004
	20 μM	0.914475	0.903101	0.849298	0 vs 40	0.4123	****	<0.0001			20 μM	0.636631	0.545356	0.492929	0 vs 40	0.4764	***	0.0002
	40 μM	0.662885	0.567066	0.533038							40 μM	0.500719	0.600268	0.469699
Figure S1F								Figure S1H
	RKO								H1975
PC (h)	0	3	6	9	12	24		PC (h)	0	3	6	9	12	24
Mean of PD-L1	46.496	39.598	30.385	22.358	18.486	11.284		Mean of PD-L1	49.86	45.45	40.458	36.468	33.84	26.45
	48.459	42.375	29.466	20.395	17.507	12.234			51.945	42.562	39.486	35.467	30.456	22.358
	50.358	40.358	29.548	18.458	15.586	14.248			47.466	45.577	38.345	33.495	29.358	20.456
	Dunnett’s multiple-comparison test	Mean.Diff.	Summary	Adjusted P value					Dunnett’s multiple-comparison test	Mean.Diff.	Summary	Adjusted P value
	0 vs 3	7.661	***	0.0002					0 vs 3	5.227	*	0.0375
	0 vs 6	18.64	****	<0.0001					0 vs 6	10.33	***	0.0002
	0 vs 9	28.03	****	<0.0001					0 vs 9	14.61	****	<0.0001
	0 vs 12	31.24	****	<0.0001					0 vs 12	18.54	****	<0.0001
	0 vs 24	35.85	****	<0.0001					0 vs 24	26.67	****	<0.0001
	Figure S1J									Figure S1L
	PC	RKO			RKO+T cell					PC	H1975			H1975+T cell
Cell viability (%)	0 μM	102.24	99.1781	98.5823	92.1101	82.7614	79.9671		Cell viability (%)	0 μM	100.454	102.262	97.2838	79.2052	82.1135	87.9301
	10 μM	99.322	99.1987	95.0072	58.3316	60.5506	62.2149			10 μM	102.812	94.4017	97.9651	81.2751	74.1223	76.0873
	20 μM	99.2192	96.5276	99.2192	21.3273	28.6213	28.7857			20 μM	99.6157	100.742	99.6681	27.0917	39.0917	39.3537
	40 μM	98.2535	99.2192	97.3495	17.2386	16.0674	14.4648			40 μM	105.144	98.2533	102.21	21.0393	27.3537	25.9913
		Dunnett’s multiple-comparison test	Mean.Diff.	Summary	Adjusted P value						Dunnett’s multiple-comparison test	Mean.Diff.	Summary	Adjusted P value
		RKO									H1975
		0 vs 10	2.157	ns	0.7341						0 vs 10	1.607	ns	0.9285
		0 vs 20	1.678	ns	0.8477						0 vs 20	-0.00873	ns	>0.9999
		0 vs 40	1.726	ns	0.8373						0 vs 40	-1.869	ns	0.8946
		RKO+T cells									H1975+T cell
		0 vs 10	24.58	****	<0.0001						0 vs 10	5.921	ns	0.2109
		0 vs 20	58.7	****	<0.0001						0 vs 20	47.9	****	<0.0001
		0 vs 40	69.02	****	<0.0001						0 vs 40	58.29	****	<0.0001

[truncated: 8 more sheets: S2, S4, S5, S6, S7, S8, S9, S10]
